# Supplementary material for: Direct RNA sequencing of respiratory syncytial virus infected human cells generates a detailed overview of RSV polycistronic mRNA and transcript abundance
Source: PLoS One. 2022 Nov 10;17(11):e0276697. doi: 10.1371/journal.pone.0276697 (PMC9648745; doi:10.1371/journal.pone.0276697)
Supplement: S4 Table — This table shows the relative contribution of each RSV gene at 48 hours post infection in Calu-3 cells. The first sheet includes average poly A length data for all reads. In addition, the second sheet shows just relative gene expression data, but alongside the relative contribution of each gene when only transcripts with a short poly A tail (<20nt) are considered. (XLSX) [file pone.0276697.s004.xlsx]

## Sheet: Legend
S4 Table. RSV gene expression in Calu-3 cells. This table shows the relative contribution of each RSV gene at 48 hours post infection in Calu-3 cells. The first sheet includes average poly A length data for all reads. In addition, the second sheet shows just relative gene expression data, but alongside the relative contribution of each gene when only transcripts with a short poly A tail (<20nt) a…

## Sheet: Gene expr data
	RSV A2 in Calu-3 replicate 1			RSV A2 in Calu-3 replicate 2			RSV A2 in Calu-3 replicate 3
Feature	Count	Percent of total (percent of NS1)	Average poly A length of the dominant transcript	Count	Percent of total (percent of NS1)	Average poly A length of the dominant transcript	Count	Percent of total (percent of NS1)	Average poly A length of the dominant transcript
Total of all features	91789			78194			77760
NS1	21523	23.4483	93	18363	23.4838	92	18354	23.6033	91
NS2	17765	19.35 (83)	104	14929	19.09 (81)	102	14681	18.88 (80)	101
N	7910	8.62 (37)	106	6497	8.31 (35)	106	7076	9.10 (39)	106
P	8710	9.49 (41)	90	7052	9.02 (38)	87	7234	9.30 (39)	88
M	8470	9.23 (39)	116	7248	9.27 (39)	116	6867	8.83 (37)	114
SH	5809	6.33 (27)	125	4852	6.21 (26)	125	4782	6.15 (26)	121
G_2nd_M	5530	6.02 (26)	113	4089	5.23 (22)	113	5031	6.47 (27)	112
F	3802	4.14 (18)	117	2929	3.75 (16)	114	2997	3.85 (16)	118
M2	3191	3.48 (15)	111	2742	3.51 (15)	111	2665	3.43 (15)	108
L	33	0.04 (0)	128	12	0.02 (0)	102	29	0.04 (0)	131
none from list	5548	6.04	159	5542	7.0875	166	5031	6.4699	157

## Sheet: Vs poly A < 20
Feature	Percent of total all reads rep 1	Percent of total all reads rep 2	Percent of total all reads rep 3	Percent of total <20nt pA rep 1	Percent of total <20nt pA rep 2	Percent of total <20nt pA rep 3
NS1	23.4483	23.4838	23.6033	33.8995	30.4769	31.4212
NS2	19.3541	19.0922	18.8798	25.3361	26.7582	27.1404
N	8.6175	8.3088	9.0997	3.9631	4.2845	4.6232
P	9.4891	9.0185	9.3029	10.6157	11.156	11.7294
M	9.2276	9.2692	8.831	5.4493	3.7995	3.2534
SH	6.3286	6.205	6.1496	3.7508	3.0719	3.2534
G_2nd_M	6.0246	5.2293	6.4699	1.2031	1.7784	2.1404
F	4.1421	3.7458	3.8541	2.2646	2.7485	2.1404
M2	3.4764	3.5066	3.4272	1.2738	1.6168	1.7979
L	0.0359	0.0153	0.0372	0	0	0
none from list	6.0442	7.0875	6.4699	8.351	9.5392	8.1335
