# Supplementary material for: Direct RNA sequencing of respiratory syncytial virus infected human cells generates a detailed overview of RSV polycistronic mRNA and transcript abundance
Source: PLoS One. 2022 Nov 10;17(11):e0276697. doi: 10.1371/journal.pone.0276697 (PMC9648745; doi:10.1371/journal.pone.0276697)
Supplement: S6 Table — This table shows the number of transcripts observed at 24 hours with either one gene (monocistronic) or with increasing numbers of whole additional genes present on individual mRNAs (polycistronic) after the indicated 5¢ most gene. For each combination, the number of transcripts cited refers to only transcripts that have that indicated structure. Data for each replicate is shown seperately and derived from analysis nof S6 Table. Also reproduced is the data from Table 4 in the manuscript which is derived from MRC5 cells. (XLSX) [file pone.0276697.s006.xlsx]

## Sheet: Legend
S6 Table. Analysis of readthrough events in Calu-3 cells compared to MRC-5 cells. This table shows the number of transcripts observed at 24 hours with either one gene (monocistronic) or with increasing numbers of whole additional genes present on individual mRNAs (polycistronic) after the indicated 5¢ most gene. For each combination, the number of transcripts cited refers to only transcripts that…

## Sheet: Table
Replicate 1	NS1	NS2	N	P	M	SH	G	F	M2
First gene only	16909	17290	7939	8455	7795	5789	5845	3325	3072
First, second gene only (% of monocistronic transcripts).	3423 (20.3)	441 (2.6)	269 (3.4)	195 (2.3)	723 (9.3)	26 (0.4)	109 (1.8)	470 (14.1)	3 (0.1)
First, second, third gene only (% of monocistronic transcripts).	119 (0.7)	10 (0.1)	7 (0)	23 (0.3)	5 (0.1)	1 (0)	10 (0.2)
First, second third, fourth gene only (% of monocistronic transcripts).	4 (0)
Replicate 2
First gene only	14402	14544	6618	6858	6807	4815	4419	2542	2612
First, second gene only (% of monocistronic transcripts).	3106 (21.6)	333 (2.3)	178 (2.7)	129 (1.9)	503 (7.4)	16 (0.3)	74 (1.7)	357 (14)	1 (0)
First, second, third gene only (% of monocistronic transcripts).	101 (0.7)	7 (0)	11 (0.2)	11 (0.2)	1 (0)		10 (0.2)
First, second third, fourth gene only (% of monocistronic transcripts).	3 (0)		1 (0)
Replicate 3
First gene only	14542	14258	7158	7056	6417	4723	5358	2647	2576
First, second gene only (% of monocistronic transcripts).	2788 (19.2)	344 (2.4)	234 (3.3)	138 (2)	515 (8)	24 (0.5)	88 (1.6)	334 (12.6)	2 (0.1)
First, second, third gene only (% of monocistronic transcripts).	127 (0.9)	13 (0.1)	6 (0.1)	13 (0.2)	2 (0)		12 (0.2)
First, second third, fourth gene only (% of monocistronic transcripts).	3 (0)	1 (0)
MRC5 cells at 24 hours post infection
First gene only	16863	10324	8310	9923	7960	4112	3159	3577	4165
First, second gene only (% of monocistronic transcripts).	1,997 (11.8%)	212 (2.1%)	278 (3.3%)	169 (1.7%)	537 (6.7%)	14 (0.3%)	42 (1.3%)	271 (7.6%)	0
First, second, third gene only (% of monocistronic transcripts).	30 (0.2%)	1 (0.01%)	5 (0.06%)	10 (0.1%)	1 (0.01%)	0	1 (0.03%)	0	0
First, second third, fourth gene only (% of monocistronic transcripts).	3 (0.02%)	0	1 (0.01%)	0	0	0	0	0	0
