# Supplementary material for: Direct RNA sequencing of respiratory syncytial virus infected human cells generates a detailed overview of RSV polycistronic mRNA and transcript abundance
Source: PLoS One. 2022 Nov 10;17(11):e0276697. doi: 10.1371/journal.pone.0276697 (PMC9648745; doi:10.1371/journal.pone.0276697)
Supplement: S1 File — This is a sorted SAM file of reads that mapped to the FF orientation of the RSV genome in S2 File across the two concatenated genomes. (ZIP) [file pone.0276697.s007.zip]

Archive with 2 entries (2 files):
- Supplementary dataset 5 mapq10_RSV_24hpi_map2_RSV_FF_duplicate.sam
- __MACOSX/._Supplementary dataset 5 mapq10_RSV_24hpi_map2_RSV_FF_duplicate.sam
