# Supplementary material for: Direct RNA sequencing of respiratory syncytial virus infected human cells generates a detailed overview of RSV polycistronic mRNA and transcript abundance
Source: PLoS One. 2022 Nov 10;17(11):e0276697. doi: 10.1371/journal.pone.0276697 (PMC9648745; doi:10.1371/journal.pone.0276697)
Supplement: S1 File — This is a sorted SAM file of reads that mapped to the FF orientation of the RSV genome in S2 File across the two concatenated genomes. (ZIP) [file pone.0276697.s007.zip › Supplementary dataset 5 mapq10_RSV_24hpi_map2_RSV_FF_duplicate.sam]

@HD	VN:1.6	SO:coordinate
@SQ	SN:KT992094.1	LN:30446
@PG	ID:minimap2	PN:minimap2	VN:2.18-r1035-dirty	CL:minimap2 -a -x splice -un -k13 --sam-hit-only RSV_A_duplicate_slo.fasta RSVA2_24hpi.fastq
12bd7838-3958-4dd2-a7e8-554ebd98aea6	0	KT992094.1	56	60	39M2D16M1I9M1I10M1D6M2I8M1D5M1I38M1I58M1D5M1D2M2D21M1I10M1D24M1D71M1I7M1D4M2D34M2D3M2D16M5I39M1D8M1D27M2I6M1D10M3D4M1D26M1I10M4D3M2I9M1D30M1I8M14621N2M2I2M6I10M1D8M2I11M2I3M1D5M2D17M3D11M2I14M1I8M1I16M1D31M1D10M3D8M4I8M1I11M2D8M1D11M2D16M1I53M5D26M2D26M1I20M3D25M2D3M2D28M2D24M1I10M1D43M65S	*	0	0	GAATTTGATAAGTACCACTTAAATTTAACTCCCTTGGTTAGATGGGCAGCAATTCTATTGAGTATCGATAAAAGTTGATTACAAAAAATTTGATGACAAATGATGAAGTAGCATTGTTAAAAATAACATGCTATACTTGATAAATTAAATCATTTAACTAATGTTTTGGCTTGGGCAGTGGTACATACAATCAAATAAATGCTGTGTTTGTGCATGTTATTACAAAGTAGTGATTCTGCCCTAATAATAATATTGTAGAAAATCCAATTTCACAACAATGCCAGTACTACAAAATGGAGGTTATATATGGGAAATGATGGAATTAACACTATTGCTCCATCAATGGTTTACTAGATGACAATTGTGAAATTAAATTCCAAAACTAAGTGATTCAACATT…	*)))*,;61189>9:4,:2<:;>5.1(((+3;2337:7):653-0;-(2-5**,$'$(77)1($(#.83772&6.*(//5&/<AA@?@1%$$&/50*-1./<<2=;87(*,6//34))''&%%$$###$-',**$$$&)1,1894/4430(*+/*/,,19888+6'3,))(('5724/204*',84239<624651%(06;,1.0&,//741,'-51,$'()1,-(6625,91)'#&/..(24.)***1243+--(#,0488966665&)%#&)*))/:70)/123-..29;;;81*'(*5*')-452*F@.-(-5/.,27-:<497((+++3-)&&%$$%%(+*+5+--41.8A3@><:973.1@@@C9<<=>*,20*6;76-(&'%-')(&&%&$%&…	NM:i:160	ms:i:646	AS:i:614	nn:i:0	ts:A:-	tp:A:P	cm:i:112	s1:i:503	s2:i:281	de:f:0.1042	rl:i:0
b29d2fad-c51e-4124-9238-e100314d780c	0	KT992094.1	56	14	15M2D11M2D3M3D20M1D5M3I13M1I16M3I5M1I15M1I3M1D15M1D2M1D10M1I9M1D8M1D25M2I1M1I10M1D18M1D19M1I18M3I14M2D3M1I18M1D4M2D4M2D13M1I3M3I3M5I15M2I3M1I8M2I30M1D3M2D24M1I7M1D10M1I9M1D1M2D1M1I8M1D7M1D2M1I3M2I11M1I5M2I14M2D9M2I15M2S	*	0	0	GAATTTGATAAGTACCTTAAATCCAACCCAATCGAGATGGGCGGCAATTTTTGAAGGGTATGATAAAAGTATAGATTACAAAATTTGTTCTTTGATTGGTGATGAAGTAGCTAATTTAAAAATCATATGCATCTGATAAATTAAATACACTTATTAATGCTTGGCTAAGGCAGTGATACATACAAATTACAAATTGAATGCATTGTGCTTGTGGCTGCATTACAAGTAGTGATATTCTGCCCCAATAATAATATTGTAGTAGTAAAATCCAATCACCAACAATGCCAGTACTACAAATAGGTTATATGGGAAATGAATGAGAGAATTATTTTAACTGGGGGATCTACCAACCCTGCTGGTCTCTACTAGATGACAATTGTGAAATTAAAATTCCAAAAC…	-22212<0('+45+-.-'4665'*'(-0$%#%&$3257+879,'/4:5()$%***0-3'(+88369:9,(#&/8;63&,;89:9:8)&'$$%%.())%,6;<5?9>8.,&*((&**&&35661*+)&,*(&&&5854120+1.--+$$&'706&/:255()5/,+%&--,,/39866'((&(+598/'$))))()-/,%&'&())(*$*10*)$''2/)-1'+7::+(5/4,'%(,(('%()$%&&04,55,+/2-',/-'/+145123//,/##%%&#$24/2),*03,/'%689:3(/3%%$-.%*:7/1/140$++*0)468.-1&&$&&%##$$$%$#(%'%*(&&(352&%2+/,%$$3;<,+.*6353531/998>>>0568<<7+(*,8881…	NM:i:113	ms:i:205	AS:i:205	nn:i:0	ts:A:-	tp:A:P	cm:i:19	s1:i:138	s2:i:139	de:f:0.1586	rl:i:0
01cf9ffc-90c2-4fba-a09e-dee916f54de6	0	KT992094.1	57	10	12M1D4M1D8M2D5M1I5M2D23M1D10M1I12M1D9M1I20M1D16M1D4M2D8M1D4M2D8M2D21M1I9M1I47M1D12M1I17M2D16M1I2M5D11M1D13M1D6M3D2M2D6M1I32M2D2M3D3M5D3M1I6M1I13M1D10M2I13M1D5M1I4M1I6M1D35M1I8M29S	*	0	0	AATTTGATAAGTCCACTCAGCTTATCCCTCTGGTTAGATGGGCCGCGTTACATTGAGTCGATAAAAGTATAGATTACAAAATTGTTTGACTAATGATGAAGTAGCATCGTTAAAATAACATGCTATATGATGGTAATACTTTATAATGCTTGTTAAGGCAGTGATACATATAGCTCAAATTGAAACGGCATTGTGTTTGTGCATGTTATTACAAGTAGTGATATTTGCCCAATAATAATATTGGTAGTAAAATCCAATTTCAACAGCGCCAGTACTGGCGGAGGTTATATCGGGAAATGATGGATCAACTTAATCAACCCTAATAGTCTACTAGATGACAATTGTGAAATAATCCGCTGAACTGATTTTATCAATGACCGTTATATGAATTTTAATTAT…	)),-)0&(')4**+$''%0*(%%*%*/.)$,*/3(%(%)//,*$%%&&.$%%('--2-#(1)4>9.8-#&)/52369/'&&&/+'')+'%%##$7654+/.;6((%%#*+/6;=>+.'&%&*',/(#$&(*$$/,)(#$&&*&'3323''//$%%$($.'+2/-,$$'-*,,(&#%2422231($$'&)2./*+(-+-('&%"$(''%)*(+24+&)/-52-*.(+**,'%&$(&''&-)*.)0*-.4665/,%,%**%$&*)),(&#%)-04,($$$$&+)++2+,&%%%-8<7776812179*%+*)&))&%$$#&1/')%*%,)%''(%,234-1*+*)20/09:3-/+'$%##$%&(**126/.&*$%++*1,))'#+3.0)1(&,-$$**+1/*…	NM:i:92	ms:i:216	AS:i:216	nn:i:0	ts:A:-	tp:A:P	cm:i:30	s1:i:155	s2:i:156	de:f:0.1452	rl:i:0
9755b455-5bda-45fc-b2fe-2c8526090a5b	0	KT992094.1	57	28	19M1I19M2D15M2D4M2I13M1I12M1I93M1I2M1I2M1I24M1I31M3D1M11D25M1I8M1D1M1D3M1D4M2D14M1D15M1D15M1D4M1I30M1D3M1D7M1D31M1I15M3I11M1D30M1D5M1I9M78S	*	0	0	AATTTGATGGGTACCACTTAAAATTTAACTCCCACTGTTAGATGGGCAGCAATTTTGAGGGTATGATAAAAGTATAGATTACAAAATTTTGTTTGATAATGATGAAGTAGCATTGTTAAAAATAACATGCTATACTGATAAATTAATACATTTAACTAATGCTTTGGCTAAGGCAGTGATCACTATAATAATCAAATTGAATGGCATTGTGTTTTGTGCATGTTATTACAAGTAGTGATATTTCTTGTAGTAAAATCCAATTTCACAACAAATGCCAGATACAAATAGGTTATATATGGGAATGATGGAATTAACTATTGCTCTCAACCTGTGGTTTTACTAGATGACAATTGTGAAATTAAATTTCCAAAAACTAGTGATTCAACAATGACCAATTAT…	-51,<8-%(1(457353.:9<=?:<;99+*&(2$&#&%.33+,+,56/86=02&'7-&+(51*7F=/8<1153*,'7:89753:=>71(-0%)&-*'/4.AF@C@E;003.*,<987310/./..++,32663*)'42223(,7761*($)22(%%21::8'/.:63.*+&--,,*080*##$&#$%%$/23.07858=89/.(/10./060/)2632%%%1(-../)-4485)4(&%%#$'-%,,;1379;<;;4>B713''%%),'(,5<</21-6-'$'33-434=.33+&+0*2<<6/8<;56=:2=>*'%&'&2-+-$,(324*&(-02.+++*88C=A>B>>8'0*36488<:6;:3-(*43.8<;++,52/6469()(),65;983:9,<<7…	NM:i:59	ms:i:324	AS:i:324	nn:i:0	ts:A:-	tp:A:P	cm:i:58	s1:i:272	s2:i:273	de:f:0.083	rl:i:0
3a41417d-e631-495f-8b22-a7c4b0978a3d	0	KT992094.1	77	60	14S7M2D25M3I8M1I6M1I22M1D31M1I1M1I18M1I14M2I5M2I8M1I10M2I6M1D19M4I12M1D4M1I14M3I4M1I4M1D4M3I25M1D1M2I28M4D22M4D12M1D5M3D30M2D18M3I18M1D6M2I3M1I12M1D5M1D11M2D6M1I2M2D6M1I19M2I5M2D5M1D4M14920N9M1D2M5D1M1D9M2I2M1D7M1D8M2D4M1I6M5D9M4D2M2D11M3D21M1I22M3D14M3I7M1I6M1D2M2D9M1I20M3I3M3I4M1I5M1I24M2D3M1I2M2D16M1I7M8D8M2D18M1S	*	0	0	ATTGATGGTCTCTTAATTTAACCCTTGGTTAGAGATGGGCAGCAATTTCTCATTGAGACATGATAAAAAGTTAGATTCTAAAATTTGTTGGTAATGATGAAGTAGCATTGTTAAAAATGACACATGCTATACTGATAAATTTAATACATTTAACATTAATGCTCTTTGGCTAAAGGCAGTGATTTTTATAAATCAAATTGAATGGCATTAGCAGCCTTTGTGCATATATCTACAAGTAGTGATAACCTACGACCCTATAAACCAAACGTTGTAGTAAAATCCAATTACCTTGACAATGCCAGATCTACAAAATAGAGGTTATGGGAAATGATGGAATTATCTGCTTTCAACCTGTGGTCTAGATGACAATTGTGAAATTAAATTTTCCAAAACTAAGTG…	1,/:/,,31(%$&+.-'(,1,.--,(595)--079,.7142425,+%%$%%%'6//5'%$+50((**)*+32(53/(&+1774/**-(,-/%%&&<12<:A@754+#$858,/6766,%#$%&#$$$$&'')40+,-/0-%111.'($'+122,&&#%#*,(&%))*-++(,,,,25063741&*),,+.//0/01)115999740%$%$$#$#&&%%22(3+(&&'%%#$$%$%(.,84/++'&&&%#&(#&'(''&)($%)+1.-)(*)$'3/(&&&%**)*)*#%'#%.)%((069230&($%$*896%0$4&+4;:5(-6>:777<:71727/53)$(&'*%.*-+,-0$'(2%%$,0%')3.2%369:94442+2550*)+134:95),1.2-:…	NM:i:196	ms:i:268	AS:i:236	nn:i:0	ts:A:-	tp:A:P	cm:i:29	s1:i:180	s2:i:144	de:f:0.1648	rl:i:0
11d2636a-5c47-403e-b558-b9da71f18717	0	KT992094.1	96	18	36S12M1I4M2D4M2I7M1I10M1D3M3I4M1I4M1I4M1I19M4D5M1D5M1I12M2D20M4I6M4I15M2I22M1I1M3I1M1I7M1D19M1D15M2D5M1D7M1D4M1I16M3D32M2D8M2D25M1I4M1I13M1D5M5D25M3D44M3D3M2D10M1D4M1I35M1I17M1D5M1D27M1D16M5D6M3D18M1I14M1I5M2D4M2I12M3D5M1I11M2D20M1I5M1D3M1D16M1D6M1I18M1I11M1D10M1D14M1D16M1D5M1D25M2D4M2D14M2D4M1I3M2D12M1D2M2I7M2D4M2D9M1D13M4D25M3D2M1D13M3D4M1D15M2D2M3D11M2I15M2D11M12S	*	0	0	AATTTGATTCGAGTCACCATCAAATCCATACCCAATGAGATGGGCAGCAAATTTTGAGGGTATGATCAAAAGTTAGATACAATAAAATTTTGTTTTGAACAGCGATGAAGTAGCAATAAAATATTTGCCTATACTGATAATAATACATACTACTAATGCTTCAATTGGCTGCAGAAACAAGTGATACATCAACAATCAAATTGAATGGCATTGCTAAAGCCTTGTGCTGTTACTACAAGTAGTGATTTTGCCCTAATAATAATTGTGTAAAATCAATCTTTACAACAATGCCAGTACAAAATAGAGGTTATATATGGGAAATGATGATTAACACTGCTCTCAACCTAATGGTCTACTAGAACGACCAATTGTGAAATTAATTCAAAACTAAGTGATTCA…	/)/.4972'$$%'+'&)++()&$$#&'*&#)--$%&'/58789:;)/.14-2,%-+%+&&*'(:53'+6898*&/94(#$'('*.12.*&)&&,,.8.,*++%'7782./213&(')')*+()'(('&()*/.,461'+-))*)$$$%#$$&%.,*&%$%/$%#(.*&&%%##&&'&'&$-237;&&&'#%%%*;98:=,844:<=553413)#&(,((-&*41(*')%$$$#)#&%)*'+0+0,,1/0535/))&,++-/.&(&$&*/00+,.,/.$&$##-/206=;64+-2($&7<?>7(507<:74)'&$%&273111;<>4.*,,+-,'-$%($(')()(%))-(.*&%$%+12&&$3/,/6;8;?<<333)%##(***,-,,.,052+9.1++…	NM:i:201	ms:i:417	AS:i:417	nn:i:0	ts:A:-	tp:A:P	cm:i:35	s1:i:255	s2:i:257	de:f:0.1431	rl:i:0
9741593e-c35a-4712-abe7-ce051e26eadb	0	KT992094.1	279	60	26S12M1D42M2I7M1I47M1I50M1I3M2D28M2D15M1I19M1D7M2D7M1I11M2D14M1D12M1D4M2D56M2D11M2I32M3I9M1I20M1D15M1D11M1D77M2D6M1I30M1I15M3D27M1D12M1D8M5D6M1I9M2D9M2D10M1I11M3D50M1D79M7I2M14136N3M1I1M1I8M8I1M1I11M2I7M3D8M10I30M1D14M1I10M2I24M3I1M1I3M1I34M2D30M3D17M1I20M2D29M1D17M1I13M2D19M2I38M2D16M2D55M2D45M1I13M2D4M1D18M1D8M2D4M1D10M3D10M3S	*	0	0	GGCACTTTGTGTTGCCAGCTGCATTCACAAGTAGTGATTCTGCCCTAATAATAAAACTGTAGTAAAATCCAAAACCACCATTGAATGCCAAGTACTACAAAATGGAGGTTATACATGGGAAATGATGGAATTAACACTATTGCTCTCATCCTAATGGTCTTCTAGATGACAATTGTGAAATTAAATTCTTCCAAAACTAAGTGATTCAACAATGACCAATTATGAATCAATTATCTTGAATTACTTGGATATGATTTAATCCAAATTATAAACTAATATCATAGCAAATCAATGTACTAACACCATTGTCAATAAAACTTAACAGAAGACAAAAATGGGGCAAATAAATCAATTCAGCCAACCCATCTAGACACAACCCACACAATGATAATACACCAC…	'+-*$&*15:9.)$%&$&%+6474()*-&*42-87;6/(#%2-1/+++)11.10$$$/&)3:6325841;9;(((/*130&$$''4=<:523+#%)(7=AAC6/;689@@;("##-)CD>>?:+$*.54<>>*00**+),8,*+&+3321335-+912$&&%(5=04;9;929:(9?875-656809(012867722577(8<542+,**.-.5..5356*&(8;:973;7;;)&-:864320322)=01).8&&%&%%%%%$%%&>>1:1+*/%%'*,*++.42446824>;9*%%)?:=9:@;77%+(36-226775'9)+3600.765:@DE=22564,3678:<;846399;<>;2+::74+$/'?;:8;??76((4/'+.8@?:78-(++7525…	NM:i:182	ms:i:882	AS:i:850	nn:i:0	ts:A:-	tp:A:P	cm:i:159	s1:i:789	s2:i:463	de:f:0.0875	rl:i:13
2b41fafd-6486-4b9b-9a32-663329d57a8e	0	KT992094.1	607	18	11M2D4M2D9M3I10M1I16M2I16M2D13M2D14M3D2M1D2M1I17M2D7M1D6M1D7M1I2M1I2M2D14M1I22M2I2M1D5M2D8M1I7M1D16M1D4M1D10M3D2M1D10M1D16M1D5M1D22M1D14M2I10M2D3M2D16M2D72M1D18M1I13M1I4M1D10M48S	*	0	0	ATCAATTCAGCACTCCCATCAACAGTCCAACCTTCAATTGATAATATCTCACAAAGAGACTGATGACTTCAGATAAGACCGTTGTCTTGAGACCATAATATACTTATTCAGAGACATCATATCACAAATTATATCATGGTACAATTCGAATGTATAGTGAGAAAAACTTGATGAAAGACAGGCCTTACTTTACTCCTGGTCTTATTATGTATGAAACTATTACACAAGTGGTGGCACTAATAAAAATATACGAATACTATCCAAAATTAGCATTTCCCTATGCCAATATTCATCATCATGATGGGTTCTTTTAGAATGCAAGCTAAGCCTACAAAGCATTCCCATAATATACAAGTATGATTTCAATCCATAAATTTCAACACAATATTCACACTGTTT…	%))('+./&/-##')48.(''',$-%*'&&)/)'&'%*)203:6*)*$(+*.1022'1(*9=4460+&*.)91*&121/'#/47,'(30>?96((,2274.1-%46,''26-1137/23*'%'$(9:;68;920$&(+2(&+--3((2,)/&%'&',/285676-,)%-2226,+.953<:75/-*##-%(+'$,-%($$#('+(6501%.->11,+&&)+()'*'%&/(/$$,'-*,*)&,....212+(+576*+(*&%%*++,+0*4..*&&81&&&.80894-)-*%%*%',,)*:;<5+,0-$3(01;:8740')*-&)+--,'**,*('491()5;<848;<7(&*)77.+084'&50269;97&11,//536*5,(//**&%%%()(454*8…	NM:i:90	ms:i:209	AS:i:209	nn:i:0	ts:A:-	tp:A:P	cm:i:20	s1:i:137	s2:i:139	de:f:0.1482	rl:i:0
1ee5611d-0421-47f3-a7a1-beb3cdb55164	0	KT992094.1	607	32	12M1D13M1I10M2D7M1D18M2I8M1D8M1D20M4D4M1D12M2D7M1D9M1D19M1I12M2I20M1D6M2D10M2D19M1D4M1D13M4D13M1I4M1I10M1I11M1I4M2I9M1D9M1I3M1D5M1I6M7D2M2D5M3I11M1D38M1I13M2D19M1I5M1D1M2D50M76S	*	0	0	ATCAATCCAGCCATCCAACCATGGACCACAACCCACCGATAATCTCCTCCAAGACTGATGACTTCACAGACCGAGACCGTGTCACTTGAGACCAATATACACTATCAGAGACATCAACACACAATTTATATCTTGATAAAACATGAACGCTTTTGTGAGAAAACTCTTGATGAAAGACAGGCCACTTTACACCTGGTCAACCGAAATGAAACTATTACACCAGTGGAAGCACTAAATAAAATATACTGAATTTCATATACAAAATATTGGCACTTTCCTATATACGCCAATATTTTCAATCATCGATGGTTCTTTAGAAGCTAAGCTGGCTTCAAAGCATCTCCCATTGCATACAAGTATGATTTAAATCCATAATTTCTCAACACAATATTCACAATT…	/2011)%6+2/2,&33+)*,')+3.,+&&*+-3*&&$-*($$$#&+&$&&$*0''*4.'42)%%()/(+*)&'%0$$()+,+%%'(+)%*/:.&133&$&'&$,$$/6(/,-+*,2+,.3.-(52278*'&$(**)*13&#&$$0.'*/$')/.),=4:;<553&%+/.*.930*644@C=78.')&&&&"(('++,(('&&49;15A@B53%%'(#)%+$/820:<;;733=9::,3>>?7:55768::+%%$#%%%#+-.-.,$(+.&+4/1(&,)&&%$$##$)002-#*0*(#-1,00&%*/(+(&+#'20(3.,,(%&)**-+%)&&&16>6-//&%*961/.#$**%1**&1%(:66%77::3870,'&&-/$-/2/.-'..0',($$'&$3$…	NM:i:94	ms:i:215	AS:i:215	nn:i:0	ts:A:-	tp:A:P	cm:i:10	s1:i:67	s2:i:68	de:f:0.1437	rl:i:0
b2d63493-7e76-4b0f-ad1f-df647fcb4241	0	KT992094.1	608	44	17M1I6M3I4M1I5M2D7M1I77M3I19M1I8M1I16M1D1M1D27M1D12M1D24M1D3M1D18M3D7M1D27M3I6M1I7M3D19M1D2M1D6M2D4M2D48M2D3M1D14M2D17M2D4M14610N10M1D7M1D52M1I5M1D9M1D58M1S	*	0	0	TCAATTCAGCCAACCCACTCCAAGACCTACATCAACCCAATGATAAATACACCACAAAGACTGATGATCACAGACATGAGACCGTTGTCTTCTGAGACACTAATAACATCACTAACAAGAGACATCATCATAACACACAAATTTCTTATATTTAGATAAATCATGAATGCTGTCAGAAAACTTGATGAAAGACAGGCCTTTTTACATTCCGGTCAACTATGAAATGAAACTATTCACAAGTAGGAAGCACTAAATAAAAATAACTGAATACAACACAAAATATGGCTCTCTCTTCCCTAATGCAAATCATCAATCATGATGGGTTTTGAATGCTGGCTAAGCCTACAAAGCATACTCCCATAATATACAAGTATGATCTCAATCCAAATTCAACACAAT…	'&&&*,98786)&(;2%()#$#%625%$#()(&+*+1&&)3@>2687/./29;2111<8348>33C9($'0903-&&46713737<<7&'&$(4=;43&#+3747(54)24::)%'&70(32/45*+.&)'.--%04787&/0+#&')'&'%(%'+,,1/-40188/73%()$$0122)))&0<107+-/7579=1-*-$.1,,332+/')$2..,+/*+744$&722/*&&'*'$-+/0&&//,194434/.&&+,,,,+*$'*/0/*)&'%&),2111-$(.*'(&(%(%**&)%&*-/4,*/0+$&.--.79:8:.2;332257,=?64-/0703.9:;1,*07<E=/*+$+-6>>5)00,))(.*4:/%'96+#''(<>?=,44*0-.'&88<E8…	NM:i:73	ms:i:362	AS:i:330	nn:i:0	ts:A:-	tp:A:P	cm:i:64	s1:i:309	s2:i:242	de:f:0.0981	rl:i:0
eab7c7ac-b969-45af-888c-14e143beb59d	0	KT992094.1	608	46	16M1D24M1I8M1I14M1I17M1D3M1D2M1D2M1D4M2D8M1I12M2I5M2D9M1I15M1D12M2I8M1I5M1I25M2D14M1D5M1I6M3I12M1I15M1D17M1I16M1D15M1D30M2D7M2D12M3D7M2D7M2D6M1D20M2D7M1D6M4D16M1I8M3D10M1D7M	*	0	0	TCAATTCAGCCATCCCATCATGGACACAACCCTCAATGATCGTTACACCTTCAAAGACTGATGATTCGGAGACATGAGACCGTGTACTGGACCAATAACATACACTATCCAGAGATACATCAACACACAATACTTATATACTTGATAATCATGAATGCATATAGTGAGAAAAACTTTGATGAAAGACAGGCCTTATCTACTCCTGGTCAACTATAAATGAAAACTATTTTTACACAAAGTAGGGAAGCACTAAATATAAAAATATACTGAATACTAACACAAAATATGGCATTTCCCTATGCCAATTTCATCAATCATGATGGGTTCTTAGAATGCTGGCATTGCCTACAAAGCATCCCATAATACGAGTGATCTAATCCATAAATTTCAACACAATTC…	$*(%+&1(2+3*+B?84%%%$4<43%'),/.(%&%%&644$%%$#(%',##&()::6508+/@9($8$'58;:.165=//'&%4(#'.(71()*//(#&)$#&'+.2%*+-,%/)+%$#&'*.1.3&(((#$#-*&,0(#$)-.-,44)00/+,87854/$)+.1455:991)+'%(<:8?659557499,-$$%,%*))33-(*+'(($$#%''%%%)&&%#$%%/'+&&&1)/1138&')+)2174569433-(+-045'5&+,/8=444#$(&&&)-1//$&#(),*&'$$(1&./24.345,/)$(,*.3+//5:<64&&0(%.08:AA<8&),*1$%.-+.)&+75+12-''48-**(%#&$-/%95($.7=472+&+,251116775055--'…	NM:i:74	ms:i:248	AS:i:248	nn:i:0	ts:A:-	tp:A:P	cm:i:20	s1:i:151	s2:i:152	de:f:0.117	rl:i:0
215ac97a-cbcb-4ba0-9482-8b4bea588a65	0	KT992094.1	611	60	5S16M2D12M1I29M2I9M1D15M1D5M1D7M1I2M2D6M1D13M2D12M1I2M1D10M1D28M2I2M1D10M1I35M1I4M1D4M1I12M2D11M1I14M2D26M2I34M3I2M2D6M3I16M1D17M1D7M2I18M2I4M3D10M2I3M1I11M2I1M1D10M1I13M12725N12M2D5M2D1M1I3M1D6M3D4M5D6M2I6M1D5M3D3M2I5M1I11M1D11M1936N20M2D9M1D20M1D48M1D4M3D16M1I1M1I3M1I71M2D48M3D2M1D7M1D9M1D21M2I20M4I47M1I22M1D9M1D6M1D8M1I6M1D5M1D11M1D4M1D24M2D6M2I20M3S	*	0	0	TTTTTATTCAGCCAACCCATCTGGACACAACCCTTCAATGATAATACACCACCAAGACTGATGACATCACAGACCGAGACCGTTGTCACTAAGACATAATATACCACTAACAGAGACATCATAACACAAATTTATCATCTTGATAAATATGAATGCATGGTGAGAAAACTTGATGATGAAAGAGGCCACACTTTACATTCCAAGTCAACTATGAAATGAAACTATTCACACAAGTAAGGAAGCACTAAATAAAAAATATCATTGAATACTATACAGCATGGCACTTTCCCTATGCCAATATTTTAACCAATCATGATGGTTTTTTAGAAAACGTTGAAAGCTAAGCCTTTTACAAAGCATATTCCCTAATATACAAGTATGATTTAATCCATATAAATT…	')&(%&()*27394/2?66.+..5-.0247;70$$$'$$*8676-32250&&)%%*0($%%'-'$%'%)+:84$%(-2././.6:6&$(,-9<:6&&0323'$%&&*0&#%$$04557987%(&(),67'2-&$**+)$*246-888/(136988.1,('9868;;5)-26@,%%%82/,/'"'&./*(#$,.0.221+-.&&'*34(/89>?9<?3?6<<8&&0/&%)*3)27*$$'17741014865,011111+0/&&&00663('&&,*//&%$'+&()*%+*+,%),091)))'&)'%$&$$$&-.+*,,8,**/-(%'(80..%$%+,*+$$$-'25--0..*')'&-21/1,+$$))1$%12,2...289233:76*3211111/$+-./.0…	NM:i:183	ms:i:518	AS:i:454	nn:i:0	ts:A:-	tp:A:P	cm:i:72	s1:i:403	s2:i:277	de:f:0.1327	rl:i:0
fc51f11a-651e-4581-bc3f-589ef755213c	0	KT992094.1	614	53	7S10M1D17M1I6M6I4M2D5M1D11M1I10M2I7M1D3M3D10M1I7M1I13M1I8M1I2M1D8M2D5M1D9M2D7M1I4M1I3M1D10M1D10M2I2M1D6M2D7M2I3M2D7M1D22M2I10M1D8M1D2M1I3M1I2M1I1M2D21M3I6M1I34M2D1M1D25M3D18M1D7M2I1M1I16M5I20M2D1M1D3M2I13M3D1M1D23M8S	*	0	0	TAATCACCAGCCAACCCATCTTAGACACAACCCACCAATGACTGTTGTCATACCACAAGACTGATGATTCACAGACATGAGAGACCGTGTTTTAGACCATCTGTTACACTCATTAACCAGAGTACTACATATACCACAAATTTATACTGATAATTCGAATGCACTGCTGGAGAAACTTGATGAAGACAGGCCTTACTTTACACCTGGTCGTAACTGAAATGAATTATTACACCAAGTAGGAAGCACACTATAAATAAAAATATCTAGAATTATCCACAAAATATGGCACTTTCCCTCATATGCCAAATATTCATCAATCATGATGGGTTTTGATACCGCTGCATTAAGCCTACAAAGCATACTCCAATATACAAGTATGATCTAATCCATCAATAATTT…	'0/)%#&2043;3'(105(#$#%902+668;<,&+,++*86(%$%'.&%%*&((%)(9641893/195',,/)*('$)045.400*$&,.0,.(/+,%#$$*)))((&"%%%(148<86815*-+%$+*(+(#%$$&6781($*)(&6=2.14+0,.,$+$&%%)&$'#**00.,,+.3:95126-+'-,--&&&(1%/.(#((*,-*'&$''&'11-*+079*;;(:.2&(,014,&373576+/+,-%.045,,4677+%$$%#$$$*(+'&$#(/68&+)7861*'*'),3,$$%(-30348=>0)4)$$'%&')(&%4=927777-'00,#$$#%$$%$)5;A<@89*.01/(,((##'43*.*(+)+'(70)(?72%'+&,-%%##,,'$$0**…	NM:i:112	ms:i:158	AS:i:158	nn:i:0	ts:A:-	tp:A:P	cm:i:15	s1:i:95	s2:i:97	de:f:0.1687	rl:i:0
e0e0c76d-2f25-4818-bbc3-fa364d2d78c3	0	KT992094.1	631	60	21S24M3I16M1I24M1D17M2D10M1D6M1I17M1D1M1D26M1I10M1D12M2D4M2D8M1D23M1D14M1D4M1D32M2D3M1I3M2I5M1D5M1I75M1I11M2D18M1D6M2I54M1I1M2I2M2I4M14312N7M2D5M5D12M2I4M2I4M2I2M8I13M2I15M1I44M2D38M5D26M2D8M1D66M1I4M1I36M3I9M3I1M1D19M1D5M1I2M1I5M1I30M	*	0	0	TCAAACACCGCACCCCATCAAGACACAACCCACAATGATAATACACCTCCACAAAGACTGATGATTCACAGACATGAGACCGTTGTCTCTGAGACCATAATATCATCTAACCAGAGTATCATCAACACACAAATTTATATCTGATAAATCATGAATGCATAGTGAGAGAAACTTGATGAAGACAGGCCACTTACTCCTGGTCATTATGAAATGAAACTATTACACCAGTAGGAAGCACTAATAAAAAAATATACTGAATTTAACACAAAATATGGCTTCTCCCTCTATGCAATATTTCATCAATCATGATGGGTTCTTAGAATGCATTGGCATTAAGCCTACAAAGCATACTCCCATAATATACAAGTATCGATCTCAATCCAAATTTCAACACAATAT…	*,(%%%$(&'$$$1477&%''.+-)+:7><-,+&%'>=0257$$#).)*($*&'=64$74/,66(%(*.::8%*8<?52379::<5#('.6;600-,%01,()/03-/-./.;2.-%&(34-#0-4691549:4,9:1+($<<33344-06::87)97+/23/?-5+6=<505>7**2--7543;45*'&'(((,864-2,%$%434>78;;A;98622$&%(#*$)51&15&)((%'/33+/35679;8<99;?8/22$'(%'-1;:99,&)0/..'#+3.1+(8<20-)3,1/,&#%-02-,;999;9-8:23'==<541:;5(-6,53,+45(/32-#&14376/.*)':<<6-((*+/04458)$''+6+(-*-1,2.)01//,/1986)356&1…	NM:i:106	ms:i:546	AS:i:514	nn:i:0	ts:A:-	tp:A:P	cm:i:116	s1:i:514	s2:i:276	de:f:0.0822	rl:i:0
36b2994b-317b-40f4-854a-11c4239eb294	0	KT992094.1	659	60	4S12M6I14M1D6M1D2M1D12M1D9M1I11M2D1M2D2M1D7M2D10M1D4M1D40M1I5M2D11M2D15M2D21M3D15M3D9M1D1M1D7M1D5M1I8M2D15M1D17M2D9M1D56M4I28M2D32M1I8M1I9M14133N7M3I10M3I3M3I1M2I1M1D7M4I5M9I4M2D7M2I9M1D5M3D13M1I28M1D33M1I17M1D12M2D2M1D18M1I24M1I18M4I1M1I2M1D45M1D19M2D14M1I1M1I61M2D4M2I41M2D3M2D36M1I9M1I9M1I9M2I30M4D11M1D20M77S	*	0	0	AATAAAAGACTGATGAAGGTTTTCCAAGACATGAGACATTGTACTAAGACCATAATACTACACTATACAAGAGGGTTTCAACAAATTTATACTTGATAATCTGAATGCATAGTGAGAAAACTTGATGAAAGACAGGCCACATTTTACTCCTGACCAACTGAAATGAAACTATTACAAAGTAGGAAGCACTAAATAAAAATATACTGAATATACAAAATTGCACTTTCCTATCGCCAATATATCAATCATGATGGGTCTTAGAATGCATTGGCTAAGCCTACAAGCATACTCCCATAATATACAAGTATGATCTCAATCCATAAATTTCAACACAATATTACTTCACACAATCTAAAACAACAACTCTATATAACTATACTCCATAGTCCAGATGGAGCC…	).-232>:420.--'##'((&*(%)&;<;:((8480+&'%0)'(,$24',1.+('%$#%$&$*7;'#&%74&)-.+)***''/22200/1&%%4:1,,5+$.4)346$$(%(**66::55462806,136965.663+%&&(2'/-)'*(++$%''*)*,9:46@;53368*1#%''80%&8>8840.-+,,,)++++)++)'(+4//*,'#(2222)*'%*('%(792''$%0777.**'.++1&+,28827;=6)2371=<::0,)))'+14$%4)43==>:-3-(&%*86.%//,'-%'1694**84()715;;984&3562(68=<<9*12*%('%&(&%%+-25?5$*0833--5663,%*692',(%')*)$%&&&%)0274525412=(0*'…	NM:i:164	ms:i:560	AS:i:528	nn:i:0	ts:A:-	tp:A:P	cm:i:107	s1:i:501	s2:i:302	de:f:0.1074	rl:i:0
93898d78-0262-44dd-b88b-7da72d62e60b	0	KT992094.1	681	60	2S15M2D32M2D21M5I3M1D6M1I8M1D16M1D19M1D15M1D37M1D22M1D12M3D17M1D9M1D4M1D9M2D21M1D2M2I4M2D13M1I11M2D3M1D14M1D19M2D5M2D10M2D29M14670N2M1I10M2D7M2I32M1I15M1I1M3D2M2I2M1D10M2D15M1I3M2D7M2D41M1D7M2D27M1D27M3I4M2D11M1D23M3D4M1D9M2I23M1D10M1D4M3D2M2D21M1I13M3D6M1D25M1D8M2D8M2D1M4D9M1D4M2D11M1D2M1D3M3D4M1D16M1D21M2D4M1I34M	*	0	0	TCGAGACCGTTGTCACTAGACCATAATAACATCACTAACAAGAGACATCAACACACAAATTTATATACTTTGAGAGATAATCATCGAATGCATGTGAGAAAACTTGATGAAGACAGGCCACATTTACAACCTGGTCAACTATGAATGAAACTATTACACAAAGTGAGAAGCACTAAATATAAAAATATCTTGAATACTATACAAATATGGCACTCCTATGCCAATATTCATAATCATGATGGTTTTAGAATGCTGGCATTAAGCCTACAAAGCAACATTCCCAATATACAAGTATCGATCTCAATCCAAATTCAACACAATATTTCACAATCTAAAACAACAACTATGTAACTATACTTTAGTCCAGATGGAGCCTGAAAATTATAGCTCCTCCCATCC…	$',+42431048-&%$*$15731)0/.)''%',..-/,-&032;93.6'(5.5;56,:?;:=:252)($-/.&&$4(*562'&%%)0.08,(-%(,0298985)-)73723:=@9??9.)())'&#''#'49=?=<)%%976=84+/8:5/)+%)%..29@;:2($4-+8-1%88996++2689977(((36661(($$*&)7;<:$-84.)'&4743*')%13+(07()%0441.,153364&+136=650''-,//1,*)*543*.4;C><-**)(,,72+&45.(**672)*%+:5'6418869476.2()3761+7*$/-%%%,)+2(355,*)+,*)&%)'''(1/.131(''%*/0,*0:3306:,)..+-(****($%$&#%'*'*22/'11…	NM:i:171	ms:i:439	AS:i:407	nn:i:0	ts:A:-	tp:A:P	cm:i:74	s1:i:401	s2:i:218	de:f:0.1364	rl:i:0
bd7e4434-2ea5-4d3b-9ad6-7653028a830f	0	KT992094.1	1040	44	49S18M1D12M2I6M1D21M3I2M14666N16M5I14M4D4M3I7M1I12M3I3M2I1M2I1M1I19M1I4M1D65M1I1M1I9M1I5M3D20M2D14M1I8M1I2M1I23M2I18M3D44M1D4M15D1M1D5M2D2M6D15M1I13M5D2M1D23M4D5M1D20M2D39M2I42M1D18M	*	0	0	CAAGTATGATTTAATCCAATTTCAACATGCATTTCTTCGCTCTAACATATCTATGCATAACTATACTCATAGTCCAGATGCGGAGCCGAAAATTATAGTAATTTAAAATACCTTCCACTCCACCAACACCACAACATTATCTCATATATTAACCCCACATCATCATCACTATCACCTTAAACTTCCAGAATCAATTCAGCCAACCCATTTCAAGACACAACCCACAATGATAATACACCACAAAGACTGATGATCACAGATATGAGACCGTTGTCACATCTGAGACCATAAATAACACTAACCAGAGACATCATAACACAAATTTATATCATTTGATATAATTCATGAACGCATAGTGAGAAAACTATTGATGAAAGACAGGCCATCACATTCCTGGTC…	%'37+#%21,+-6;779+,3171,%%#$%'%)//$&,+&'/+4111-*%'$03+$$(+0//564(%#,**$,+&'',(($$'**,/-&'*,.,00))1-'%**.++,,*(*'&%+($$%'&$.&'+-'()#%&%%%-(+($$%$'%$"($'%&&(($.&&&$%*)(%$$%%1)&++'*5)&'+,,(#$)-3--/0+--6-22.07:4*+*%%(9520369=.*/7=A1::,)0-$%&1512'$(61'69?@D>2('4'(''#$%143*+4032-$%')*%6:G:*-66358).1.+)*08))48<397<>9><(('(&+6654011+()%%&*:9/.%)&(*'()+7)%$/,+,++6401222''%#)53.2@73568;>53/.',#$%%%,,*'*('%…	NM:i:117	ms:i:289	AS:i:257	nn:i:0	ts:A:-	tp:A:P	cm:i:59	s1:i:282	s2:i:252	de:f:0.1148	rl:i:0
4d56126b-8bea-4842-914d-837a014d6eb9	0	KT992094.1	1141	60	3S19M2I38M1I27M1D2M1D22M2D29M2D17M1I24M2D21M2D4M1D24M1D7M2D27M1D26M1D47M1D19M1I23M2I9M1D2M1D10M1D38M2D28M2D14M1I2M2I7M1D8M2D8M1I6M1D18M2I15M2D6M1I21M1I12M2D13M1I2M1I9M1I38M1D17M4D28M1D26M1D1M1D5M1D45M2D13M1D4M1I7M2D13M1I11M1I16M2D10M1I11M1D6M4D49M4D7M1I21M2I12M2D31M2I34M2D14M1I8M1D1M1D4M2D34M3D11M3I8M2I22M13629N6M1D12M2I8M2I6M1D9M1I5M1D2M2D68M1D10M2D8M1D9M1D9M2D4M1I9M2I30M1D9M2D5M1D9M1D7M1D4M1D16…	*	0	0	AAGATGGCTCTTAGCAAAGTCAAGAGGTGAATGATACACTCAACAAAGATCAACTTCTGTCACTCCAGCAAATACACCATCCAACGGAGCCAGAGATAGTATTGATACTCCAAACCGATGTGCAGAAACACATCAATAAGTTATGGCATGTTATTAAACACCAGAAGATGCTAATCATAAATTTAAGGTTAATAGGTATGTTATATGATGCAAGGTTAGGAAGAGAAGACACCAAAAAATACACAGATGCAGGATATCATGCAAAAGCAATGGAAAAGATGTAACAACACCGCGGGAGACATTAATGGAAAAGAAATGAAATTTGAAGTGTTAACATTGGCGGGTCAACAACTGAAATTCAAAATCAACATTGAGATAGAATCTGGAAAAAATCCACAA…	5@8B=C@3)$$&,,.78>7$81<72//+.9<=@7114(/356/3$%=9;930-+$*%123''$'*7/06-022.,,;=4139),626./&(%)06<829710;?266,./.+,))*..2;3'&49;784,0..+.-/.)/0)(*646(*:2636>5'#$##+025A=;672,110,,.+02.&#$$)1.5.,,27;=>91/23,+%)0,0&%0874.*275;9.<>?@:96=8*<===&8.($&:/,0))%-5342.//,##.2028*''&''%0*&5-2841)@BH98*+4&$$$,54966B<9-.6:;:E67896A840+()+165+$*/)0--.&'&3#&&%$(.02228;557/'(69:;58/,(&&&%55447833,(,,7666655$.,#'45…	NM:i:217	ms:i:891	AS:i:859	nn:i:0	ts:A:-	tp:A:P	cm:i:156	s1:i:766	s2:i:661	de:f:0.112	rl:i:0
315adabc-f9b7-4cde-9faa-75229477e7a8	0	KT992094.1	1141	60	2S6M1I1M1I5M1D18M4D12M2D6M2D1M1I5M1D22M3D8M2D1M1D2M1D2M2D10M3D10M1I7M2D15M1D9M1D9M2D9M1D10M2D9M1I7M1D23M1D24M1D4M1D7M6D16M1I13M1D4M2D3M1D10M1D4M1I17M2I15M1D3M3D4M1I12M1D7M1I15M2D16M1D14M2I8M1D10M1D7M1D8M2D13M1D11M1D6M1D9M4I1M1I4M1D7M4D5M2I1M1D5M1D2M1D7M1D7M1D6M1I1M2D15M2D8M1D1M1D2M3D7M1D19M1I7M1I9M1I7M1I6M2I5M4D2M1D8M2I14M3I10M2D2M1D6M1I7M1D11M2D7M1D13M4D4M1I4M1D11M1I4M1D13M1I8M2D7M1I6M1D20M1D13M…	*	0	0	AGATGGCTACATTAGCAAGTCAGGTTGAATGATACAACAAAGATCATTCTGTTGCCAGCAATACACAACTCAACAGAGCACAGATAGTAGTATCAAAACCGATGAAAAGAACTTACAATTGGACGTGGCATGTTATTATCACAGAAAGTCTAATCAAATTCACTGGTTAATAGGTGTTATATGTCGATGTCAGGTTAGGAAGAGAAGACTCCATAAAATACTCAGAGATGCGGGATATATGTAAAGCAATAGATGTAACAACACACTAATCAAGACATTATGGAAGGAGGCGGTTTAAGTGGCTATTACTGATGAGCTACTAACAACTGAAATACAATCATTAAAGATAGAATCTGGAAATCTCCACTACAAAATGCTGAGAAATGGGAGAGGTGCTCC…	*1760&#'#%%&86?7771+&&)'+&*331>51/&*-.22=8::--+*#''&%%'(##*2451*%(%"$$(++,&.5+)#$'.',/70---0'&*-###&33/$%%$*4,)'*&&*((-+,2&%.+).('342;:+<,(#%*+*%$%-+(+6:60/744(%%&&(,5;;60///,2%,(-364+%4.$,**+3(5,9A?1)2+00161-$&.,'/3553/)--+.&045)%%0:61$'.232/,+%%02,-6479/10.-'..0(&$$$&,.54-+&$)*)*:A<34'$$&&$*)'&.675$$$&%&#%&&$$%#&$&#%$*%+,*)1*0//,,.7:30.,+*'+047..810).-;9847&).)#$$$+28880&&'$/:-+%+-;6->9<>&#'':;…	NM:i:340	ms:i:394	AS:i:362	nn:i:0	ts:A:-	tp:A:P	cm:i:35	s1:i:220	s2:i:190	de:f:0.1841	rl:i:0
3d5b5431-c02f-4391-9d76-8e23c395bc71	0	KT992094.1	1141	60	3S12M4I24M1I11M2D5M1D8M1D3M1D2M1I18M2I15M1D48M3I9M3D17M3D29M1D11M2D12M3I16M1D46M1I20M1D51M3D18M1I16M4D1M2D24M1I9M1I4M2D28M2D32M1D9M1I4M2D34M2D24M1I17M2D13M1I13M1D23M3D3M1D19M3D27M1D3M2D39M1I5M3I8M1I8M2D19M1I13M2D10M3D23M4I10M3I6M1D16M3I8M1D4M4D12M1D17M1D4M1D17M1D8M2D17M1I33M2I14M2D18M1D11M2I83M1D24M13461N2M2I16M3D7M1I28M2I16M1I1M2D13M1D15M1D21M1I3M1D3M1D3M3D6M1D9M1D8M3D5M7D8M3D14M2D5M1D9M1I6M1I5M…	*	0	0	AAGATGGCTCTTAGCCGCTAAAGTCAAGTTGAATGATACATTCAAACAAAGATCATTTTGCATCCAGCAATCATCCATCCAACGGAGCGCAGGAGAGATAGTATTGATATCCTAATTATGATGTGCAGAAACACATCAATAAGTTATGTGGCATGTTATCATTAATCACAGATGCTAATCATCAATCTGGGTTAATAGGTATGTTATATGCGATGCAAGGTTGGGAAGAAGACACCATAAAAAAAATACTCAGAGATAGGGATATCATGTAAAAGCAAATGGAGTAGATGTAACAACACATCGTTCAAGACATTAATGGAAAAGAATGAAATTTGAAGTGTTAACATTGGCAAGCTTAACAACTGAAATTCAAATCATTGAGATAGAATCTGGAAAAAT…	8>;@AEA/+#+6;</+$&$.:=31-,.431043;?60.+%&,)*,+*-.<773%%%717+%#,7;5:6451""%,1--0731/-@@8,,84=6/;':77484**67&'(&)96*)+;:7C;(0,84;==>?:00+('+&,0.1.362$(+$-''7%*-'#%.?8-1&$)&;=<>6=536783&&*)$%%@<;=00.23574660=4302,&3.%0*%B?<:0$;8%060,90%#,-+&1344546*1&)'';8/56*$8:>=@7-8.5;-(5<6>>5996--''#1@;:979849,72.+)),015+3;:@<=A>A@6=4;>B3677G876026;88;>@?3,+)&*9<1556.5,+75>0-.:>;;;<.$%.0///(98<?98-1=>2:74>AAA@A:…	NM:i:265	ms:i:939	AS:i:907	nn:i:0	ts:A:-	tp:A:P	cm:i:166	s1:i:853	s2:i:722	de:f:0.1108	rl:i:0
c98c438e-91c2-431e-9e9d-9e56bd5aa3b6	0	KT992094.1	1147	60	7S6M1I15M1I26M1I10M1D22M3D12M3D31M1D13M1I22M1I7M1I19M2I52M2D18M2D7M5D15M2D2M1D39M3I17M1D10M1D3M3D18M1D9M2D70M2D24M1D15M1D9M1I4M1I3M3I88M1D2M1D26M1D37M1D6M2D19M1D3M1D7M1D18M3I2M5D10M1I1M1I9M1D8M2D2M1I10M2D23M2D13M1I20M1I5M2D3M1I9M1I1M1I11M1D6M1D4M4D12M1D7M1D9M1D16M3D97M2D9M1D6M1I64M5I4M2I17M1D9M1I7M13320N21M2D5M1D13M1I16M3I6M1D32M1D6M1D16M1D30M95S	*	0	0	AAGATGGCTTAGCGAAAGTCAAGTTGAATGGACACACTCAACAAAGATCAACTTCTGGTCATCCAGCAATACACCATCCATCAGAGCACAGATAGTATTGATCCTAATTATGATGTGCAGAAACACATTGCTGGTTATGTGGCATCGTTATTAATCTCAGAAGATGCTAAAACATATAATTCACTGGGTTAATAGGTATATGTTATACGCGATGTCTAGGTTAGGAAGAGAAGACACCATAAAAATACTCAGATGCAGGATATCATGTTAGCAAATAGATGTAACAACACCGCAAGACATTAATGGAAAAGAAATGAAATTTGAAGTGTTAACCACACTGGCAAGCTTAACACTGAAATTCAATCATTGAGATAGAATCTAGAAATCCTACAAAAATGC…	-968776)-.**+%17:;198<9;888787)(&$$$(/-/&.//;:@98*$$(*$,***,.81587200.+**32-.222,**18,+$'146-'.936;>1&)4686+)'+,''01.+<89/--*-)))'&$$64A=282&-%"$$.164587:/'#'#$$'-5172<97(&&%&'%.32/$&)1023=<;;<@9</'0&5;/40()&$'.,/</(-019:B>;=/?9-1078740155,34;?@65*'&$&-41&&(;95%'(&(((&&'/334((=979211)53<5*('%(14,--/80,299449<?;<>=?4778025/+)6<B7::0&%&#$/35+.--.%,12+.):<2232042.+*)*/..31,66<>6.3$1;992*($#577999*&-…	NM:i:156	ms:i:865	AS:i:833	nn:i:0	ts:A:-	tp:A:P	cm:i:158	s1:i:759	s2:i:681	de:f:0.0843	rl:i:0
7e8b11eb-8f69-44a3-97f0-ee6de2cd1dea	0	KT992094.1	1153	60	20S19M1I2M1D6M1I4M1I5M1D4M1I1M2I8M1D10M4I23M3I7M2I5M3D9M1D11M2D12M1D7M1D4M1D16M1D5M1D5M1I8M2D22M1I17M1I11M2D4M3D17M1D5M1I9M3D16M1I27M2D3M3D24M1I2M1I8M2D13M1D16M5D10M1D9M11I7M1I19M1I19M6I4M1I1M1I35M1I15M2I9M3D22M1D27M2D3M1D22M3I5M4I14M4D16M1D6M1I4M1I17M1D27M1D3M1D17M1I1M1I3M4I2M2I11M1D18M1D35M2D22M1D65M2D6M1I38M2D1M1D5M3I77M2D17M1D10M2I5M1D31M2I12M3I15M2I2M1I26M3I20M13452N5M1D5M1I5M6D3M1D13M1D7M3D…	*	0	0	AGATGCGGCTTTGCCCACCAAAAGTCAAGTTGAATGATATCATCAACAGGGGATTCAACTCTGCTAACCTCCAGCAATACACCATCCACCCAACGGAGCACAGGAGATAGTATACTTGATACTATCCTAATGATGTGCGGAACCCTGCAAGGTTATGTGGCCGTTATTATCAAGAAGATGCTAAACATAATTCTTGGGTTTAATAGGTGTTATACGCGACGTCTAGGTTAAGGAAGAGAAGACACCATTTAAAATATGCAGATGGATATCATGTAAAAGCAATGGAAGTAGATGTAACACATCGTCAAGACTACTAATGGAAAAGAAATGAAATTTGAAGTTATTGGCAAGCTCAACATTGGAAATCTCTAAATCTACTAAGATAGAATCTGAAAATCC…	*88+&*+(*)'($%'&#)$,-149&&,/02150'8+8(('$#&#&)&$%&)46-(%'&&&'10#&+(),&&1310/0611+7**%('$*,,'%-51'::;81;/(3,+(7<2&##**46'&%&$&**)*5(8<0+4<7'6410,%&((&'')6<:0?:1.'#-&%$5=5%&&,6=B@969319-++)(3/'*%%'(9<8,577;4:<0(((%$$)&,<82#&(*+4?<0%)74@?@38884</,,+')&*9@AC,&1.&235.56796+%&19:4=?+7>6.2/.$/331=>;C)(('&+,.02-%%%--,&%&64*2,A;?@>36615B?=:<<+@<9(3-*+9.94,795+''%&&&+257675'((%/000$#%$(%698675:;0&&(<965,%(…	NM:i:309	ms:i:869	AS:i:837	nn:i:0	ts:A:-	tp:A:P	cm:i:140	s1:i:747	s2:i:512	de:f:0.1254	rl:i:0
636f6d1d-b6d5-4685-a5d7-856e8ba7963c	0	KT992094.1	1534	60	9M5D10M2I26M3I15M1D27M3D3M2D25M2D8M1I4M3D13M1D19M1D12M1I28M2D5M1I9M1D5M1I1M1I3M5D23M1D11M2I4M2D4M1D3M3D31M2D5M1I27M1D16M1I12M1I1M1I20M1D3M1I6M1I38M1I16M1I9M1D22M4D9M1I21M1D13M2D3M1D8M1I3M1D15M3I16M1I21M1I4M1D28M3D49M1D4M1I12M3I8M1I38M3I2M2I4M4I4M2I2M12916N4M2I1M1I6M5I18M3D7M1I15M1D2M2D12M3D26M4I31M1I52M3D7M1D8M1D21M1D1M1D22M1I5M1D3M1D19M4I55M1D10M2D26M1I23M2D21M2I7M1D43M1D1M1D20M4D12M1I14M1D2M1D3…	*	0	0	AGAAAATCCAAAAATGCTATTAAAGAAATGGGAGAGGTAGCTCCAGAATGATACAGGCATGACACCCTGATTGTGGGATGATAATATTATGTGCAATAAGTAATAACTAAATTAGCAGCAGGACAGATACTGGTACAGCCGTGATTCTAGAGCTAATAATGTCCTAAAAATGAAATGAAAACGTTACAAAGGCTTACTACCCAAGGATGGCTCCATAGCTTTATGATACGTGAAAACATCCCCACTTTATAGATGTTTTGTTCATTCACTGGTAGCCAATCTACCAGAGGTGGCAGTAGAGTTGAAGAGATTTGCAAGGATTGTTCATGAATGCCTATGGTGCGGGCAAGTGATGTTACAGGTGGGGAGTCTCTAAGCAAAATCAGTTAAAAATATATC…	'0>>970(,.8<@F;8.%%+-'&92>=>;/*1-630%33-,(>.)22/,&#&57@AB2')95-&*=7=<8;*&,,.91/&&'-,/22/079)((%$&$%9?3+2-**1)77+0;62,-6.<?:><;31%%-66*..3,2*(,3240&&/0-4/072374465845468=37?75')5/5003;4&(.::;55*;)$';492945=;4,(%)&*'%%%)&-+'&()*)###'/468;;:))22+--<+3$-..614,*,68,,,-1&%&&-.2**31)01)&029:=>?><+(%)*1--,$&)56552)451-*)(&$1120;5*'$#&'04596(&$'48730*<9/+25+*))*+0&5.;:9&69<>>+&'$%'*1*.046.5375.,7;995%3&)$…	NM:i:210	ms:i:750	AS:i:718	nn:i:0	ts:A:-	tp:A:P	cm:i:124	s1:i:652	s2:i:369	de:f:0.1089	rl:i:0
7a421e03-d760-45be-bbaa-096577745269	0	KT992094.1	1988	60	12M2I7M1I19M2I19M2D24M15021N50M1D47M3I8M2982N9M1I49M3D3M2D23M2D5M1I39M1I2M1D35M1D1M2D16M3D13M1I8M1D25M1D12M1D31M2D15M3D18M1I9M1D4M3D22M1D13M110S	*	0	0	AAGTTGTTGAGGTTTTTATGACACATGCCCAAAAATTGGGTGGGGTGAAGCAGGATTCTACCATATTGAACAACCCAAAAGCATCATGCAGGATTGTTTATGAATGCCTATGGTGCAGGGCAAGTGATGTTACGGTGGGAGTCTTAGCAAAATCAGTTAAAAAAAATATTATAGGACATGCTATAGGTGTGCAAACCTCACCCAAGAATCCTCAGCTTGGAACCAGTCCCTCTAATCCGTCTGAAATTACTTCAATTCTCCATACTAGCTTCATTATCAGGGAGTTCAAGTCAACCCTGCAATCCACATCGGTCAAGACCAAAACACCATCAACAACTCAACTTCAACCCAGCAAGCCCTTCCAATTACGCCAAAACAAACCAAGCAAACCCTGATAAT…	(*89A>;5.+,&/3/-','(*'#'(.276428??@=85/983'&'.6<F8D=?D;8B);772..**5<:44)%+8652.6:1/9;@?=42??151,)&-158@9A;57@?7<FB<=4;20/7;97=A;60),B;9./@F<6@(/9;<+-372576=7+347:;==>4&7;:)'10*+').-$$.%./2)+'*1-+-+&'(*.)$2482./0,-0///354&%%$(0)*))*$*++,-.,%&06'())&#''&$&&&&$%&&&&&&''4(&'$''*-&+*14.)22+-+8<6=75::78//''45611.*,(;534E:68;6632)%%'('%)%0+)&$)'#&('%()+1.()-:;6674%%&,)),7%0<:>;;;;=;:*2.1.27:7579&####+12…	NM:i:78	ms:i:338	AS:i:274	nn:i:0	ts:A:-	tp:A:P	cm:i:47	s1:i:268	s2:i:215	de:f:0.1082	rl:i:0
c9952280-05e7-48d0-b9aa-eae2a0aa073c	0	KT992094.1	2339	60	113M1D47M1D22M1D3M2I5M2I53M1D14M5I20M1D2M1I40M1D2M1I15M1I54M2D24M1I4M1I12M1D33M2I15M1D2M1I12M2D39M1D66M1D27M2D14M1D2M3I8M2D21M1D38M2D2M1I16M1D54M1D35M3I4M1I27M2I7M1D80M1D3M2D55M2I102M1D9M1I1M2I16M1D22M1I63M1D13M1D6M1D3M1D11M1I62M1I5M1I20M1I47M3I9M1I45M2D15M1D2M1D28M1D42M3I9M1D6M1D19M1D19M1I18M2D73M3D26M1I7M1D13M2I16M1I23M1I1M2I8M1I33M1D19M2D1M2D5M2D13M1D2M1I9M1I10M2D6M6I11M3I2M1I2M1I3M2I5M3D4M133…	*	0	0	AAATCATCATGGAAAAGTTTGCTCCTGAATTCCTCGGAGAAGATGCAAACAACAGGGCTACTAAATTCCTAGAATCAATAAAGGGCAAATCCACATCACCCAAAGATCCCAAGAAAAAGATAGTATCATATCTGTCAACTCAATAGATATAGAAGTAACCAAGAAAGCCCTATAACATCAAATCACTATTATTATATCAACCCAACAAATGAGACAGATGATACTGCAGGGAACAAGCCCAATTATCAAGAAAACACGAAGAGAAATAAGTTTCAAAGAAGACCCTCATCCAAGTGATAATCCCTTTTCTAAACTATACAAAGAAACCAAGAAAACATTTGATAACATATGAAGAAGAATCCAGCTATTCATACGAAGAAATAAATGATCAGACAAACG…	/2&0/,856/,87>IJ=;7-5606632<=8/51&(3;<?:ADB?<49DF?;12+<<;396896786*())@9DF>A;C99:9AB@?>>@6$)%))-+)-:=69B=;3+/>8><AAC=@888?866-,+'+//774-*&(-03659<968455>??>?1.9:@B;==%+100)-3367+/3;<9###$)%8560%*&33/'(896><7;=22158<;<@>C65+,;@;898;=====53797663,,+(,4-566,&$'&'%&+%$%*((6:0,),39815086,*%#%&(7012,1.%..5:;7=1,8&C@=45=<1.455C6;:96>,>711105<<>@A870/0..-0=?B=:;6?02::@@?J?>;78)''5,2;<:;0:<A:?;5,<;7858769…	NM:i:284	ms:i:1984	AS:i:1952	nn:i:0	ts:A:-	tp:A:P	cm:i:452	s1:i:1885	s2:i:1418	de:f:0.077	rl:i:0
65b32944-25bf-4e95-9755-e0e70d96fedc	0	KT992094.1	2342	50	5M1D25M2D15M1I40M1D17M2D27M2D38M1I49M1D19M2I21M2D10M1D2M1D6M1I3M2D101M2D18M1D21M1D14M1D39M4I2M1D10M2D26M1D6M1D1M1D46M4D14M3D7M1I17M1D2M2D4M2D19M1D26M1I25M1D18M1I9M3D5M1D6M1D7M1D43M1D10M1I37M1D8M4I12M3D4M2D13M2120N8M1D8M2I8M1I3M2D9M1I11M2I3M2D3M1D12M1D11M10387N25M2I2M1D30M1D11M1D4M4I6M4D1M1D7M2D14M1D10M2D7M1D9M1D1M1D5M1I17M1D2M1D5M1I18M1D14M1D12M1I6M2D1M1I24M1D22M2D23M2D21M1D10M2D6M2D12M3D16M2I14M…	*	0	0	TCATCTGGAAAAGTTTGCTCCTGAATTCAAGAGAAGATGCAAACATATAGGGCTACTAAATTCCAAGAATCAATAAAGGGCAAATTTCATCACCCAAAGATCCAGAAAAAAGATAGTATCATACTTGTCATCAATAGATATAGAAGTAACCAAAGAAAGCCCTATAACAACCAAATTTTATTATTATCAACCCAACAAATGAGACAGATGATACTGCAGGAACAAGCCCAATTATCACTGAGAAAACCTTTAGTAAGTTTGGGAAGACCCACTCAAGTAGTTGCCCTTTTCTAAACTATACAAAGAAACCATAGAAACATTTGATAACAATGAAGAAGAATCCAGCTATTCATACGAAGAAATAAATGATCAGACAAACGATAATAACAGCTAGATTAG…	&$#$$.5@;;IJ;95=5-))'%(A=6')%*34302<<9>8>=<9/'&&.>:67;369;<;1)+5*<8<<;?=?<;;;?;;4662.($&&.(%*41$%**+(1'42.////10;89?=44..)%+288.'&(/.60-01(-')<34<90.*767;DCAB2=;6@=765/*'(5444-,%%*%,,04@?;1-/76=;==<7-*266=38>?A8:==9:95==,,+,)+/38/;8;;.%##$#.48866+('%(*5321=3$$#'+56::;1,&&#,((1/(,*$$&6339)0)7;;89<;;6986>=7778/-)194334-245A93633):3867/'(0-&%42//2<89622,0*04=-('''26=:;=;/>;21/44367/+(,$%*,**&19<;3*4…	NM:i:211	ms:i:836	AS:i:772	nn:i:0	ts:A:-	tp:A:P	cm:i:156	s1:i:734	s2:i:573	de:f:0.1116	rl:i:0
525e6718-7f4c-4e0c-ab2c-35ff50a0b89b	0	KT992094.1	2342	11	19M1D6M2I3M2D5M1D12M1I2M1I11M2D5M2I10M1D3M1D13M1I1M2D6M2D2M1D27M2D1M1D4M1D10M2D3M1D9M3D8M2D8M2D2M1I7M2I20M1D9M1I8M1D4M1D17M2D11M1D4M3D14M1D8M1D5M1D5M1D6M1D9M3D13M3I7M1D7M1D3M1D11M1D6M1I10M2D7M1I12M1D6M1D4M1D4M1D10M2D16M1I5M1D6M1I34M2D3M1D23M4D11M2D8M1I18M2I3M4D3M1D10M4D3M1D19M2D10M2D13M2D14M2D5M1D7M1I11M1D6M1I2M1D3M1I9M2D4M14653N7M3I10M3I2M1I20M97S	*	0	0	TCATCATAGAAAGATTTGCCTTGAAACTTCTAGAGAGATGCAAACAACCAGGGGCATCAAAACCAAGGAAAACTGTAAAGGCAATTCACATCTCCTCAGATCCAGAAAAAGATAGTATCATATTTGTTTATTAAGATTGGTAGTATCAAGAAGCCTTATATCAATTTATTATTATACTCCAACAAATATGAGACAGATGATACTGCAGGAACAAGCACCAATTATTTAGAAACCTTTAGTAAGTTTTGGAAGATCCTTACCTGACTGTTCCTTCTTAAACTATTTAAGAATCAAGAAACTTTGATATCGAAGAAAAATCCAAAGGCTATTCTACGAAGAATGGTGATAGGACAATGTTGCATATGGCAGAGATTAGAATGAGATTGATGAAAATTAGTG…	&%%%%%&%+.--2*+'1*(*$-1%##%%&#)#&+5*776:/5;6<31/,&33''%#'#+,$#$+--1(()&$&&&*7890;31/+)&#$$%#($$%&.85'*&43436/(66+%)502((,//$-42-771+$&,4-,-,&*506%'&-5<<572*12-()$'./+'%'%#,4+)&#&)/0..*,$0.(/-2&$$24,61/0%%%)-4:32(,()+&)((+('&,+')85/(%*'&$'/0'&0/0')*3**)+$'(&&#$$&2.%..,-.,&%#*..0))340+)(37,)%*-49/-+'(,''%)*'%(%).'*'((&-'(&%'&%+,.'#'*(2'49:84$$)-1//'6*'0)--)*+*$%%&&&$$%.1*1&,/1$,((,$+7=00233412)'*34…	NM:i:194	ms:i:186	AS:i:154	nn:i:0	ts:A:-	tp:A:P	cm:i:16	s1:i:120	s2:i:120	de:f:0.1989	rl:i:0
665ccf79-d1b4-4995-991a-6b347d282686	0	KT992094.1	2348	60	5S16M1D7M1I18M4D34M1D5M1D7M1I19M1I16M2D11M15057N6M1D11M2I1M2I2M1I3M1I21M2D47M1I17M3D8M1D5M1D18M1I2M3I18M4I9M1D3M1D9M1D2M1D5M1D11M2D7M1I17M4D7M2D2M3I2M3I13M4D2M1D6M2D2M1D3M1D3M1D3M1D5M2I2M1D15M1I9M1D48M1D3M2I9M1D6M1I5M1I8M2D5M4D12M2I14M3I10M2D1M1I6M1D19M2I16M1I5M2I1M1D48M1I8M1I14M1D9M3I27M2I4M2I12M1D9M2D5M2I2M1I13M2D10M1I3M2D4M1D5M1D10M1D24M3D3M1I4M1I6M1I6M1I10M193S	*	0	0	ACTACTGGAAAAGTTTGCTCCGAATTCCTTTAGAGAAGATGCAAACAGGCTACTAAATTCCAAGAATCAATAAAGGGCAAATCACACTTCCAAGAGATCCCAAGAAAAAAGATAAGTATCATTTGTTTTATTAATAGATATAAAAATGGGCAAATAAAATTAACATTCATTAGAAAAGTTTGCTCCTGAATCATAGAGAAGATGCAAACATCAGGGCTACTAAATTCCAAGAATCAATAAAAGGGCAAATTCACTTCCAAAGATCCAAGAAAAAGATAGTATCATATACTTAATTTATTTTAATAGATATAAGCTGAAGTAACCAAGAAGCCTTATACTCAAATCAACTATTATATCCAACTGAATGAGACAGATGATAAAGGAACGCCTACCGAAAAC…	$#'$&$1;:;??;>0793--10660,/%%#+,80+(260273376(&26-++5*7<=-1+4,<5=<:55620/-4774::)3##%$%((2-.1&*2:.+1(%47>>AC=>8,,%(4+%('(*$330*'$,'(52)07/*$&+,335.(..0+))),.0-1'($$$(+&&&0'8:::98--*%$.0)$)57('%'$,.20(4.50'7310%$',40/0'%373320.+*%9/337.5516777;0.2:;</(%&%*(165/094(07-82022286/+/<62*)+'%'%$+1.+.*.4(2()13)26+*%((%%'#&'&*&'&&(')5:?;=4$+,0))&%,11118.+01044&0%441,'$(''&10647$(56:1)#%.42**%$*%&&)($&&+))…	NM:i:177	ms:i:400	AS:i:368	nn:i:0	ts:A:-	tp:A:P	cm:i:44	s1:i:284	s2:i:236	de:f:0.1402	rl:i:0
17fbb6fc-4f10-430e-8206-125501111bf9	0	KT992094.1	2349	60	8S15M1I29M1D7M1D27M1I4M1D1M3D14M1D23M1D4M2I10M2I5M1D26M1I53M3I22M1I6M2D2M1D10M1I4M2D1M1I12M1D12M1D1M1D9M1D7M1D18M1D14M1D9M1D41M1I15M2D3M1D14M1D26M3I6M13713N7M3D20M5D10M1I4M3D13M1D9M1I6M2D9M2D54M1D7M1I75M2D33M6I15M2D28M2D16M1D9M2D1M1D16M3D13M1D19M1D28M1I4M2D5M2D13M1D15M1D7M1D25M1D10M2D3M3D12M1D38M1D14M1D11M1I14M1D5M2I10M1D7M2D2M1I12M1I7M2D21M3D8M2I33M1D6M3D18M4D5M2D16M1D1M3D7M3D32M2D8M5I19M1I40M2D…	*	0	0	GCTACTAAGGAAAAGTTTGCTCCTTGAATTCCTTAGAGAAGATGCAAACAACAGGCTACTAATTCCAAGAATCAATAAAGGGCAAATCTCACTCCAAAGATCCCAAGAAAAAGATAGTATCATATCTGTCATTCATAATAGATATATGGAAGTATCAAAGAAAGCCCTATAACATCAAATTTCAACTATTATCAACCCAACAAATGAGACAGATGATACTGCAGGGAACAAGCCTACCAATTATCAAAGAAAACCTCTAAGTAAGTCAAGAAGACCCATCCAAGAGTGATAATCCCTTTCTAAACTATCAAGAAACCAAGAAACATTGATAACAATGAAGAAGATCCAGCTATTCATCGAAGAAATAATGATCAGACAAACGATAATATAACAGCAAGA…	#$'(&$'(09?@>C;8;2:0/+-%64>>A9&.$%&036?@E><85<=;6553-9740/1=;;,)'519-;A>;53,9;;@:7=<@@8$,$%$&01+),)>9185.:3,9>==;:1.84)+--&/0/:>734)-))$03.1:4,$,**(;29:),%&)%/>><640-%&').)/--).68/-,''$%;:7565/0/-.0287::27.40/'&(*5;20,/641-7262323<:41&%),*,/08*&%$.368444,3('%559-293-36+4:6),662(-.((,'))*41:<-&/.2%7'/:>9811*&+139954+):=?@@>%'7:0.765:89?<<=8:7;+937546461-+%)$0;7=<<9=<:;73&-68:>=<97<0884-./0262/%297…	NM:i:185	ms:i:930	AS:i:898	nn:i:0	ts:A:-	tp:A:P	cm:i:166	s1:i:833	s2:i:570	de:f:0.0854	rl:i:0
426082e6-460a-4830-b2c9-9626fedd1f9d	0	KT992094.1	2352	60	6S49M1D5M2D21M1D4M1D16M1I17M1D1M1D5M2D7M2D90M2I5M2I5M1D7M1D2M1I4M1I5M1D11M1I15M1D17M1D17M1D55M2I8M2D37M2I3M1D14M1D31M1I4M1I6M1I3M2I8M2D35M2D27M1I17M2D9M1D27M2I10M1D11M1I15M2D16M1I1M1I8M1D8M1I14M1I5M2I16M1D8M3D43M1D52M3D13M1I6M1D16M1I12M3I1M12002N4M1I2M7I3M2I3M3D9M2I12M2I2M4I13M1I19M2D5M1D18M2I41M1I22M1D15M1D10M2I25M1I17M4I28M1I1M2D16M2D16M2D8M1I12M1D58M1D9M1I10M3D26M1D3M1D39M7I7M2I19M1D7M2D17M1D1…	*	0	0	ATTAAGAAAGTTTGCTCCTGAATTCCATGGAGAAGATGCAAACAACAGGGCTACTAATTCAGAATCAATAAAGGGCAAATTTCATTCCCAAAGATCCCAAGAAAAAAAGATAGTATCATTTGTCATCAATAGATAGAAGTAACCAAAGAAAGCCCTATAACATCAAATTCAACTATTATCAACCCAACAAATGAGACAGATGATACTGCAGGGAACAAGCCCATAATTACTTTAGAAAAACCTTAGGTAAGGTTTCAAGAAGACCCTCACACCAAGTGATAATCCTTCTTTAAACTATACAAGAAACCATAGAAACATTGATAACAATGAAGAAGAATCCAGCTATTCATACGAAGAAATAAATGATCAGACAAAAACGATAATAACAGCAAGATTAGA…	',&'/41CD8<20+/28=<6<.<116310=:7.;A@A>9@EE8:;62:98+2043(('&$*.8745,)7565;;A>???6&%&&*',1)')6787355197;::>??A<5576-$00,'(.90-)1-/25;8>1&<9A>;<;;8-'(80/004B><<72981039==4-&%$$'&22)&&++1:;;58AAHAB:8')$##,1.,'(23869;C?A?@@/3.'$$+**&&(-''&75=>;<=7&:0+71+,/(/0712,&45,694+'('''0/(,&&74133+6%+0&7)<;955)$*"$$&977//*)*4:1101/3+7-1996685--269;4<<2.3<B><947131/1:4=5:;;778$584/+6@556,,%%%4,-41.&%(33/'*0/.7599…	NM:i:189	ms:i:921	AS:i:889	nn:i:0	ts:A:-	tp:A:P	cm:i:182	s1:i:864	s2:i:559	de:f:0.0909	rl:i:0
db13a6c1-3b7f-4fb8-873f-33b050dd2e22	0	KT992094.1	2438	14	94S11M1D2M1D8M1I2M4D19M1I25M2I7M2D4M4D4M3I34M1D8M1D4M1D5M2I11M1D3M1D5M2D16M2I3M1D3M2D1M1I6M2D10M1D16M2D5M1D2M2D11M1D9M5D3M1D23M2D33M1D6M1D4M2D3M1I7M3D25M2D6M1I9M8D7M1I8M2D3M1D14M1I10M1D35M1D1M2D7M1D5M3D12M2I16M2D53M1D17M4I7M1D18M1D12M4D1M1D6M1D12M4D10M1I4M4D12M2D6M2I13M1D14M59S	*	0	0	ATGGAAAAGTTTGGCTCCTGAATTCCAAGAGAAGATGCAAACTGAAATAAATAAAAAAAAATCAAGAATCGTGTTGGAGAGGTGGTTTCATTTTCCAAAGATCCCAGAAAAAGATCAGATATCTGTCAACTTAATAGTATATAGAAGTATTCAAAGAAAGCTCGTTATTACAAAATCTATAACTATCAACCCAACAAATGAGACAGATGATACTGCAGGAACAAGCCAATATCATCAAGAAAACCTCAGTAGTTTTGGAAGACCCTACACCTGAAGCATTGCCCTCTTAAACTATACAAGAAACCATAGAAACTGGATACTGAAGAAGAATCAGCAACTCAAGAATAATGGATCAGACAAACGATAATAACAGCAAGATTAGATGGGATTGACGAAAAA…	%'.3>>;:14+..*,*,,*39224(%%%,#.1.+1140'%%%$*)))(',-(*,1458653%*&(/526'%$$*'$%&2&1/*'%(*&&&%+-,/0'&)442$1*23/-,*030*##)$((($$$'(($$'-+(%--((*''$('&&*$'($$%48:9;0+$''%$*$%&(*/12,#&$+'$$+(*$*(*/',44'&&%)$(,412345,*/0;34/82+))/534-%,,$+)))%&'*98/...*(&4.(28/&$%*-.,/586&&+'$'(**,-*&%'%&682&(%,:0.125),-0-9,,*(%#(45.+'&'('%'&$+',-('%(&#$&)('$$&$/:0*'&&%$$,%%,(4637+./<53%$)(%'*,'%7977+.571%-.)'+---019<=<…	NM:i:169	ms:i:255	AS:i:255	nn:i:0	ts:A:-	tp:A:P	cm:i:25	s1:i:168	s2:i:169	de:f:0.1618	rl:i:0
b0fe57c0-c997-4f1d-9cbe-2d911608266a	0	KT992094.1	3265	60	7M1D11M1D10M1I7M1D1M1D13M3I8M2I6M1D24M1I5M1D2M1D7M1D4M1I27M2D28M1D14M2D13M1D10M1I2M2D7M1I5M2D13M1I3M2I4M1D14M2D9M2D25M1D1M2D3M1I6M1I7M2I6M1D18M1I15M2D40M1I14M1D5M1I35M2D19M3I4M2D46M2I11M1D5M2I2M1D7M8D5M1D15M1I17M1I2M1D2M1D10M2D2M1I11M1I6M2D5M2I7M1I4M1D3M4I1M1I6M2D3M1I5M2D5M2I12M1I19M1D15M2D10M2I8M2I3M1D14M6D4M1D2M1D9M1I3M1D11M3D2M6D1M1D2M2D11M1I3M1D5M1D4M1I3M1I8M1I10M1I1M3I6M1D23M11328N3M2I6M1I2M…	*	0	0	GAAACATCGTGAACAAGCTCACGAAGGCTTCCACATCCAATTGTTGTTCATTGTTACAATGTCTCTTAGAAAAGACGATGACCCTGCATCTCTCAACAAATGGTGCCCTGTTACCAATCATTCATGCCTGAAGATTTACTTAAAAGAACTAGCTAATGTCAACATACTGTGAAACAAATATCCACCCAAGGGACCTCACTTAGAGTTCGATAAACTTGAAGGTGCAGTGCTAGCTACAATAAAGCCAGCAATCTTACCATGCGCTAATGTCCCTGGATGAAAGAAGCAAACTGTATCGATGTATACCACTCTTCCGGCGAATCAAGGCATGTAGTCTCAACATGCCTAAAATCAAAATATCTAGACTACAGTTTGAGATTTCACTATGAAGACTACTCA…	0,%$$%'&#0:><5($,*&&&'*28;90'+*-(&%$$/(''-1%:81'$#$5,13%)2B-%2%*$'(/5668=6+$)*--+*6+0+,%'&&**$%#&****,.3744*'-1(&+720522&&$()35,(+$9633.?51+./004.+'&%'02?5/2/),.754*$#)%-6323300%0+),+(((%,/.5956-+**((./<;=/&'+79799&#$'&'()2)($/701851+$#+-,&$$##'0/74563%-,*.40(&''',*'(5-,($&,7...,,&.'%1810%0.)+-)%1784+.%"&%&&$%%'*.$).(31)-&'.%*),53138''%,00%'92()9::.408=9:4%2#&&/(()(-)672)$&*24'+()(''13,75*,(((,-3…	NM:i:367	ms:i:689	AS:i:657	nn:i:0	ts:A:-	tp:A:P	cm:i:81	s1:i:507	s2:i:323	de:f:0.15	rl:i:0
3573b56d-6db0-477f-b319-49e3d289635e	0	KT992094.1	3265	60	18M2D3M1I7M1I28M5I4M1D25M1D27M3I24M2D13M1I1M1I12M1D17M14709N39M1D2M1I10M2D13M2D19M3D15M1I3M1I7M2D24M2D5M1D4M1D7M1D7M1D9M3D14M1I1M2D10M3I6M1D12M2I4M1D3M2I8M4D12M95S	*	0	0	GAAACATATGTGAACAAGTCACCGAAGGCTTCCACACACACAGCTGTTGTTCAATACATCGCCATGTTTAGAAAAAGACGATGACCCTGCATTTTTACAATATGGGTGCCCATGTTCCAATCATCATCTATGCCAGCAGATTTACTTAAAAGAACTAGCATCAATGTCAACATAAAGTGAAAACAATATCCACTCAGGAATGAGGAAAGTGAAAAGATGGCAAAAGACACTCAAGATGAAGTGTCTCAATCCAACAAGAGAAATTGAACAACCTAGAAGGGAATGATGGTAGACAAATGATCTCATTTGAAGATTTCTGATCTGTTCAATCACACTCAACACGTATACCACAGAAGACCATGTTAACCATCCGCTTATCCAACCATTAAACCTCATCCG…	06867)('$%'5762&$,%%$%(',=?=26/&)$()/''&8<61:7%:A9/.++,)*)*)+*$#$#(&*-96=>@@954744</,-..'+51&,'022788*--06257/2**0-89C47300+$$&#&%.90+*+*36/,&%#$%(233+510,'$%%#%'*3/*47411,'&&),+$551)1591*-5($$'%,-03.(+*+..00;:87:895-(40--,,,5.-'&#%&1-0/1((:1:4&'*&',/=731'>=7??=<5>>>8:699(&&882;358(8<>6%;%((+-,(%&10+&13/*-359EA33**#&0-,$$&&1.04+'%0*.0//++).($&)#')%%%0271341-%(-,-4/.'$56+#))/)($''*1)$)0***-%$$%'1-…	NM:i:80	ms:i:221	AS:i:189	nn:i:0	ts:A:-	tp:A:P	cm:i:27	s1:i:148	s2:i:83	de:f:0.1256	rl:i:0
560cb157-53fe-4ce4-b8b6-309ea43e9a34	0	KT992094.1	3265	60	1S20M2D45M1I17M2I12M2D24M1D18M3D12M1D13M1D16M1I7M1D10M1I6M1I39M1I14M2D7M1D2M1D14M1I15M4D7M1I45M1D9M1D5M1D5M3I21M1D6M2D8M3D6M1D9M1I17M1D1M1D12M1I56M1I5M1I5M1D23M1D8M1D22M3D40M4D10M1D11M1I8M1D25M2D8M1D10M1D15M1D12M1I22M1D18M1I19M1I21M1D10M1D7M1D15M1I36M1D34M1D8M4I5M1D5M3D11M1I12M2I9M3I5M13310N9M2I18M1D18M1D34M1D17M1D5M1I27M1I4M1D16M1D22M1I81M2I15M1D18M2I13M2D64M1I15M2D3M1D2M2D69M2I17M2I34M2I20M1D28…	*	0	0	AGAAACATACGTGAACAAGCTACGAAGGCTCCACATACACAGCTGCTGTTCAATACAATGTCTTAGAAAAAAGACGATGACCCTGGGCATTCTTTACAATGGGTGCCCATGTTCCAATCATCATGCCAGCAGATTTACTTAAAGAACTAGCTATGTCAACATACTGTGAAACAAATATCCACCTCCCAAGGACCTTCACTTAAGAGTTCATGATAAACTCAAGAAGTGCAGTGCTAGCACAAATGCACCAGCAAATTTACCATGCGCTATCGTCCACTGATGAAGAGTGGTAAACTAGCAATGTATCTTACACCTTGTGAAATAAAGGCATGTAGTCTAACATGCCTAAAATCAAAAATATGTGACTCAGTTTAAAAAGATCTCACTATGAAGACATCA…	%1?=581*',-.;ABBE@9/5.0:<%<9,&*%$$$%',4:D?;?3257-11381+-7>4-8.78+:=?BC@G.,)578>548470%$55(%--%#%-;=),+3:?:2&&&6:?;A,>7;3+',-::3977:=<<.($*&/789?7%46)*:7$'5675346.626&-?<3(1367010,,$'$#/:</58<556.&,,)'$*277:2'$%&9=9=0./$'&*58985,14;12**220'-789.0*#)-%)(++%)('%''%&2.2474'&&'(&#$'433<&00)*%(''20/.42'&$83923+&%&&+++&$)+$).66(&).51778?46793%2/.77>?+4=?=;+-09632*#&/6;922*'730((**)(621&./2/<35/?><;3/),'…	NM:i:228	ms:i:1175	AS:i:1143	nn:i:0	ts:A:-	tp:A:P	cm:i:197	s1:i:984	s2:i:598	de:f:0.0995	rl:i:0
2b3b0c77-3206-475f-a894-1b98d9096da3	0	KT992094.1	3265	60	35M2D25M1I24M1I36M1D12M4D10M2D20M1I7M1D11M1I4M1D29M1D30M1D33M1I30M4D4M1I3M1I52M2I17M1D2M2D12M2I2M1D2M2D9M1I27M1I2M5D5M2D15M1I44M1I20M1D19M1D48M1D20M3D7M1D10M2I9M1D2M1D12M1D9M2D8M1D26M1D39M2D2M1D24M2D2M1I15M2I30M1D11M1I15M1I7M1I8M1I46M6I1M1I10M2I3M4D3M5I2M2I7M4D11M11765N6M1D2M2D2M1I11M3I2M1I5M1D24M1D3M1D6M3D24M3D13M1D14M1D12M3D9M2D19M6D6M2D16M2I7M1I18M1D20M3I1M2I45M15S	*	0	0	GAAACATACGTGAACAAGCTTCACGAAGGCTCCACACACAGCTGCTGTTCAATACAATGTACGTAAGAAAAGACGATGACCCTGCTATATCTTACAATATGGGTGCCCATGTTCCAATCATCATGCCAGCAGATTTATAAAAGATTGCTAATGTCAACATACTAGGTGAAACAATATCCACACACCAAGGACCTTCATTAAGAGTTTCGATAAACTCAGAAGTGCAGTGCTAGCACAAATGCCCAGCAATTTACCATATGCGCTATCGTGCACCTGGATGAAAAGAAGCAAACTAGCATATGATGTAACCACTTTCCAAGAGCAAGGCATGTAGTCTAACATGCCTAAAATCAAAAAATATGTTGACTACAGTTTTAAAGATCTCACTATGAGACTCAA…	-;9773,(2)(<@CCCC-//,,*)9?5?9,,$''&'$%4??>72188696082%&'$-''"$#%#49??BD:,()+8756:67+)#%%$%%.&$;B@<,/77<762))%%3/33726258*%=97=:7:6<;86(6<:;><A:7/+()77><7,#)+,,0%$&$'&-1;99:;C96300,-')#%,01+546,.)'&',6@8=:841-/8.97/.&$3876:*$$.</78=7:8:9::<4:11:%9+43,(('0/-,+,7:>;>0*%)61$%**02>8:<<;9<642;:=96584(*#$($<<+4,776804%%$,&$$)+*&2(885'303,:+%,+'-+-46==99;=8/58=CBF-%13.8;6,(%*&*89+0.-;:83$(''00/**$/4.'()*…	NM:i:206	ms:i:697	AS:i:665	nn:i:0	ts:A:-	tp:A:P	cm:i:120	s1:i:642	s2:i:556	de:f:0.1141	rl:i:0
859a88e5-505b-4920-912f-63ed5c6b12c9	0	KT992094.1	3265	60	63M1D27M1D28M1I58M1D15M1D5M1D5M1I17M1D8M1D11M1I20M2D10M1I3M2D24M2D31M1I24M1D15M1D55M1I11M1D37M1I23M1D3M1D38M1D12M2I10M1D10M2I5M1D11M1D8M1I63M1D25M2D35M2D34M6D6M5D8M1I24M1D2M1D4M1D10M1I4M2I13M1D23M1I20M1D25M1I18M8I2M5I4M1D4M4D5M1I10M2D9M1D2M1D8M1D4M13290N9M1I8M1D10M1D27M4D2M3D12M1I4M1D5M1D8M2D3M2D3M1D7M2D2M3D22M2D1M2D6M1D11M1D22M1D10M1D7M6D12M2D3M1D19M1D3M1D6M1D9M2D15M1D5M1I4M2D7M1D24M1I20M1I18M3D…	*	0	0	GAAACATACGTGAACAAGCTTCACGAAGGCTCCACATACACAGCTGCTGTTCAATACAATGTCTAGAAAAAGACGATGACCCTGCATCTCTACAATATGGGTGCCCATGTTCCAATCATTTTATGCCAGCAGATTTACTTATAAAAGAACTAGCTAATGTCAACATACTAGTGAAACAATATCCACACCCAAGGACCTCACTCAAGAGTCATGATAAACTTTGAAGTGTGTGCTAGCACAAAATGCCCAGCAAATCTACCATGCGCTAATCGTGCTTGGATGAAAGAAGCAAACTAGCATGATGTAACCACACCAAGTGAAATTAAGGCTATGTAGTCTAACATGCCTAAAATCAAAAATATGTTGACTTAGTTTTAGATTTCACTATGAAGACACTCA…	4>==>6,/(/28A?AEE=74*&)1=>-G@*)+1/1//*.9=B<95%%21(2+-:1%(:;7;5/,.;8775123%''*4+-02>;;8('+&($1<@0@031@=A<63(.;15/=:>475.((2:9>>*)))44;;3-..+A?57@;C49471((.9<?<>/3+%%*1-,2*,42744,89683-/36.-262/+822('('&$$%6=7966769:9422.%%%+?A0@4?*(7298>667=@@C@<716655-,,+$()34*)('+1<2''&477&&/8<63C=<<3))&99==/)&&%%%496:-+))$$%&)'&.1===::-$+39<0'&(/6080(-,***4?;7688<?>:<?9888322.642&%#$33.-&/4/1&)''(6),)9<A6-'&,((…	NM:i:321	ms:i:961	AS:i:929	nn:i:0	ts:A:-	tp:A:P	cm:i:179	s1:i:873	s2:i:601	de:f:0.1251	rl:i:0
91f459fe-0a21-428b-824e-01f640c59bed	0	KT992094.1	3332	60	1663S13M2I13M1D6M1D6M2D2M1D10M1D1M1D14M1D3M1D12M1D3M1D1M1D11M1I5M2I3M1I1M3I1M1I4M1D5M1D6M2I5M1D5M1D9M1I9M2D3M1D2M1I22M2D1M2D5M1D8M1I6M1I3M1I1M1I12M1D2M4D6M1I2M1I4M1D8M1I7M2I2M1D10M2D1M1I5M1I19M2I3M2I6M1I6M4I7M1D13M2D1M1D3M4D7M5I14M1D4M1D1M3I18M2D2M2D3M1I5M1I3M1I7M1I12M1D17M2I2M1D5M1I1M2I7M2D9M1D7M1D20M1I4M2D2M1D2M3I4M3D6M1D4M1I27M1I13M2D9M4I11M2D5M2D5M1D2M1D11M1D3M1D8M4D23M1I6M1I4M1I5M1I18M6D16M1…	*	0	0	ACCACATTCTAAAGGCCACTGTATTTCCACCAGCGGCAGCAGCGTGCACTGCCTTTTCCCTCATGGTGCCTCGTTATCCACCTTTGTAATTATGTATGTTTTCCTCGTGGGAATAAACTTGGCTAAGGAAAATCCCTCAACAACATATCACCATCATCTCTTTTTCACATTTCTACCATCCTCCAACGCCTACCATTCACCTCCCCTCAACTTTCCACCACCCCTGTGTTCTGTTAGTTGCCATGGCTGTCTCTAAAGTTCGCTAGATCCGTACGACACGGTAACCCAACCGTCGAAGTCGAAAACCATCACCGAAGGGTGTTTCTAGATCCATTGTTCCCATCACTGGTGCCTCCACAAGTGTCCACGAAGCTTTGGAAATGAGAGATGAGACAAATC…	''+#$#&'$&$$$0//.$$$#$#'$&%&%./'*&('*$$%%('%%####&)*'$-*')+*$&&,(.+%&/$')12,+%%#',(&.1(%#%-(*.'%*'%&)'&)$')+'+*14(&$$'')&)+('$+,///1'%&++..--%%%%%&$&$+++%$$*%$%'$&%&&''&''&&$$&,*,$'&-0-'&#'%$#$&#&%&$%%%&(3.//&$#%$$*0+02'1((+$)+51*%01+9=6,)0.+$*.*/9-0(3&7@<:3&%$*%$4B84&'('$$')%%)2:<=*7?=1---.,..BC06643/%''((&&$&$$./21'43-(,#'4?88',+-86/)$*/-$%&.794<)-1&&'-5--315&'.242;@61+5DAC=;(2,(80;@><776878:21…	NM:i:355	ms:i:383	AS:i:351	nn:i:0	ts:A:-	tp:A:P	cm:i:37	s1:i:303	s2:i:182	de:f:0.1819	rl:i:0
e01c133e-4af2-4c8b-adbb-41395b22a468	0	KT992094.1	3438	17	26M1I1M2D11M2D7M1D15M1I6M2I20M2I9M1D10M1D20M2D64M1I5M1D1M1D17M1I17M1D15M2D2M1I8M1D3M1D7M1D6M3D10M1I6M1D3M1D53M1I1M1I4M1I10M1I10M2I10M1I16M1I13M1I5M1I9M1D8M1D11M2I16M1D8M1I18M1I4M1I5M1D13M3D8M2D13M1I14M1I16M1I12M5D4M2D12M1D6M2D23M1D13M2I4M3D6M1D3M1I4M4I3M2D15M1I36M13351N20M4S	*	0	0	GAAACAAATATCCACACCCAAGGGACACCACTTAGAGTCGATAAACAAAGAAGTGCAGTGCATAGCACAAAAATGCCCAGCAAATTTACCATATATGCGCTGTGTGTCCTTGATGAAAGAAGCAAACTAGCATGATGTAACCATCTCCTGTGAATTCAAGGCTCGTAGTTCAACATGCCTAAAATCAAAAAATATCGTTGATCAGTCAAAGATTTCACTAATGAAGACACTCAACCCACACATGATATTGTTTTATGTGTGAATTGAAACATATAGTATAAAAAGTCATAAATTTCATAACCAAAGATCCATCAGTGTAAGAAATAAAGATCTGAACACACTTGAAAATATATATCAACACACTGAATTCAAAAAATGCTATTTCACAAATGCAAAAAA…	&5667.17.&+,434/4;4.18651-$&)1*)(*465%',)&2630+(79?FC4/4,8150$&,*(/3&%%%%&2*898-::=>3$&$,;31$,+081..3&$1).%,(#(.?==21:7.(7=7,*+25,(%(524:41/.&%%%%,*')).65/646/97,#%%1);*'&(''%257(,7;;;1*/99444/20'&%372,0/5*$(*27652,#$&)*&,@E?<52(&$$-+-23((..'.5%-%)43&2%*46*,%.955,6<233696%09:3+&.239=72&$)*')*)&$#%%$&.,-6855*0**--523*&23100*,-&330$78878-0$')55((()(%.%+)$$-*-()3<=<22'.+077669,8/,0/)*&*/;<=75/223344…	NM:i:140	ms:i:347	AS:i:315	nn:i:0	ts:A:-	tp:A:P	cm:i:28	s1:i:191	s2:i:191	de:f:0.1475	rl:i:0
5ad810a7-80d1-47fd-926a-f7abf4f8c254	0	KT992094.1	3690	57	4680S6M1D13M1D15M1D22M1I45M1I13M2D20M1I8M1D9M2I4M1D57M1D15M1D3M1I8M1D15M1D22M3D19M3I13M1I23M4D6M1D13M1I9M1I15M1D22M1I8M2D16M1D73M1D19M1D28M1D12M1D25M1I2M1I4M1D19M2D6M1I18M1D29M1D14M1I14M2D14M2I14M1I21M2I38M1D7M1D32M3D29M1I1M2D2M1D2M1D4M4D6M2D16M1I5M1D18M1I3M1I3M2I6M10591N2M1D4M1I7M3I1M3I24M1I3M1I1M2I5M1D9M2D7M2D4M2D4M1I20M1D2M2D4M2I24M1D29M1D15M1D11M4D40M2D23M1I1M2D4M2D47M2D25M2D28M3D2M1D5M1D7M1D…	*	0	0	TGTTTGCTGCCATACATGGTTATCAATAATATGATGATACAGAATCTGCTGAGATGAAAATTGCTATATTTATCAAAATCAGGAATCTATCTCCCTGCACCTCATAACCTTAGAGGCTGGGAAGAAGCTCTGAAAATGTAATTAAAAGCACAAAGCCAGGAAAACTAATGGTGTAGCAAATCAGAAGATGATTGAGTTGTTGTTGATAATATAAATCAAGATCCAATGCTTGAAGATGGTGGAGGATTTGCAAGCGTGGGTGAGGAGTCCTTTTAACCTGAAGAAGTAACGTTTACATGTGATCCTGTCTGTGCTCGTCTTTGTTGTTCATTTTAAAAGAAACCACTTCCCATTTGCGATAAGAGTCTCAGTTTGTTGCAGAGAAAAAAATAAAGAAGC…	%&.*362:;4-)+###%/96::8445*&%+#03$*<2,#'&,:;1-11)3+769/.0000//507947123/942<=>.(576420..&$"$134511(*&#'$$&%&&'%'.,29886>31738-5)%$-5.,,/+3+01/4;;;145<;;2&'5,)77676733'&&+2;86677.--,46>7<8077/**+).7:1557.8;:9898+)222)$'184*%%'%+/%%&%&/47:9G;9:-+2..'.&&1010)'/>@9.,0+$.0.-/-+&--+001%&4&&-8659=/4($#&%&+<<3388<3(:<9:&103/(%&20(1112221,&3688813222%$&14)47;98,5+71&$333?6'(+29,,.//($$,-(4;;<==>97,+0.909+…	NM:i:225	ms:i:842	AS:i:810	nn:i:0	ts:A:-	tp:A:P	cm:i:130	s1:i:771	s2:i:579	de:f:0.1163	rl:i:0
bb46598f-86a7-4e19-a877-5b31e371bedd	0	KT992094.1	3793	39	7S9M1I4M1D2M1D7M1D19M1D16M2I11M2D3M1D1M1D5M3D18M2I8M3D7M1D7M1D2M4D5M1D4M2I4M2D19M9D15M1D2M1D12M3D11M4D9M6D3M1D20M1I9M2D4M1I3M2D4M3D7M1I15M5D20M2I4M4D19M1D3M1I1M1I4M1I6M1I13M1D13M15056N2M2I13M1D3M1I10M2I19M1D5M1D2M1D2M1D3M1D2M1D5M1D9M1D11M1D63M66S	*	0	0	CATCATCGAAAATATATACTACATGGAATCAAAATGTTATCACAAATGCAAAATCATCCCACATTTGCAGGATTACTAAGTACTCAGCTGACAACAAAGGAGCATACTCAAATACAAGCCACAAGTCAATCTAGATTTGGAAAGCTCCTAGAAAAAGAAAGTATAACCACAAATTGGAAGACCAGCTACACGATCAATTAAACCCAAGATTAACACTTACATCGGTGTGTTAATTCATTACAAACTTTACCTTACTCTTTTCACCATTTACTGTCTCGATAATGGTTCAACTAAATAAACAATTAACTTGAAGTCCCAGATCATCCCAGTACTACTGTTTTAACAAGATCTGGTACTCAGCAGGGTAATCACCCATCCATATCCCTATTCATATTCATT…	$#%$&&%(+*+*.),%'('&"$"&$564/*,1(%8:$=?*'&&*43749?AAB8.*-,4)%%$%%%&.::=>;))'4+,32))#%'*%%**4793<-,,&#&/*,(+270<=9,-7@>@?08></40-0*&&7;2''.-1%&+'&%&(&18=@@<@E779=+&*##%'%(****+78($$#%$%'''('$$71('##0144462%%9<:18%#%#*%$"%#&'%6:+21=B==-$$$$+%-177);'.+2&$'&',$)9'($#(%%')+#$&&)$$##%$$#)54/0&&$#((##&..+*11*,/#$(,611:(.-+,=:058-,6,2>0'%%$%1:./%&)))$3<41&((&%$%%$%('#11.'&%#%$()(''&&#$'$&*-*)-)#%*'*'$*&'…	NM:i:156	ms:i:117	AS:i:85	nn:i:0	ts:A:-	tp:A:P	cm:i:12	s1:i:96	s2:i:70	de:f:0.2036	rl:i:0
56e55578-808c-4347-8b70-80e4e41e94c9	0	KT992094.1	3889	60	8M2D8M3D7M1D5M3D25M1D7M2D2M2D8M1D16M1I2M3I15M1I11M1D15M5D4M1D4M1I17M5D13M3D8M7D4M1D38M2D5M11310N2M2I6M1D47M1I36M3D13M1D1M1D39M1I4M2D42M2D3M1D11M1I97M1D3M2I8M1D3M1D10M2S	*	0	0	AAAGGGGCTCAAATACAAGCCACAAGTCGCTTAGAAGATTTTGGAGCTTACCTGGAAAAGAGTATATTATATACCACAAATTGGAAGGCAGGACCCAAATTTACGATACTGCAATCAAACCATGGAAATTTAACACCTTACATTCAGTGTGTTAATTCATCGCTCTACCTACATTCACTTCCAATTCAAACCATCTGTGGTTCAACCAATCAAACAAAACTTATGAAGATGCAAAATCAATTGAATGGCATTGTGTTTGTGCATGTTATTACAAGTGGTGATATTCTGCCCTAATAATAATATTGTAGTAAAATCCAATCTCATAATGCCAGTACAAAAATGGAGGTTATATATGGGAAATGATGGAATTAACACTATTGCTCAACCTAATGGTCTACT…	*+$***%)//1570((579-5$-26,1*&&%'%-%0=;-'%:4?>11+)(-,$1:8767-25*%4,*('+%&#&%'+5764/-<+*,+.&-3*%%,'%%%(&'(($)%'67.063)+-,++&$%)+&&,.('$$"'+$%#$#%&'0<5+12/-))20,,&''$'$2&+/)'''(,$#$$$&%(,'$$),+-&&(*.06555.%('(89:.*-=:=:;/,,2/'%$'*/$$"%%*-24043,*.95=68<445*05-07;8<303:5..)$$43-+2//,004*68(673;<9=>;<>2=:=/346(/2/001624245(%'(''&87<?8)).5)9<:888',+59:5*1*5)-20:5762@:51=53;=@@;30$&%4*(--,),4,(*+/.*%%%(-…	NM:i:94	ms:i:329	AS:i:297	nn:i:0	ts:A:-	tp:A:P	cm:i:64	s1:i:259	s2:i:217	de:f:0.1065	rl:i:0
ff3e1f77-8f21-4978-9b6b-3b81ff2311dc	0	KT992094.1	4233	52	8M1D26M2D10M3D30M2D27M2D30M1I4M1I12M1D14M1D49M2D3M1I10M1D32M2D7M1D7M1D12M2I19M1D4M2D3M3D7M2D10M3D34M1D8M7D2M1D8M1I9M4D5M1I7M1I11M1I11M10669N3M1I23M2D10M1D9M1I6M1D7M1D54M2D13M1I3M2I31M2D20M5D29M1D2M2D20M2D2M2D14M1D27M2D5M5D7M1I29M5I2M1I2M1I10M1I1M2I18M1D10M1I5M1D10M1I6M1D13M1D6M4D15M1D34M1I3M2D23M3D39M1D17M1D19M2D9M2D31M1D20M2D18M3D20M1D4M2D3M4D1M2D4M1D15M3D13M2D4M1I13M1I5M1D24M2D19M4D12M1D9M2D9M1…	*	0	0	ATTGGAGGAATCCAACTAATCTCAATATTTGTTATTAGACAAGTCTCACCATACAGAATCAACCAATGGAAAATATCCATAACAATAGAATTACCAAGCAATCTGGCCTCTCTTTACACTAATACACATGATTCACTAACAATAATCTCTTGCTAATCATAATTCCATCATGATTGCAATACTAAACAAACTTTGTGAATATAACGTATTCCAACAAAAACCTTTGGTTACCAAGAGCTCGAGTCAACACATAGCATTTCAATCCACAGCCCAAACTGTAACCTTATACATTTAAAAATGAACAACCCTCTCACATCTCCATTAACATCCCATGCAAACCACTATCCATACTATCTAGTAGTTATTAAAAAAAAATCCCCTCCCCATATCATCCCATAT…	(*=@C2))-;<+>3-0><66&*-3;2$0+=:331&+36&,5:<)%%)%-41+')9<9,)(,'(6236:C::;;+)$-11/;<834/)2><:3(-1*D:9/.)((**61/)'%.'*(-30><;.&&&(%%-,)$)$($+**,.299:,&)&986=9;7<,,642-5,-203-+.05//5892086))*.*''().)5,21//*('*&0,1/.2)('023457*46+(()2/0437C:;,0/049/-/,/%%#+,''&')(64=.--*+20.-41,+('*-76-4+/&&$''+5:9:987+$'%&%%/7*)%#&#&&(&/7//-/@A78403.'(/06;;97598?7<81/)*'''$)'+23901..--.-,,-..0+/..%#*+7*)'#$$$#*()())+…	NM:i:225	ms:i:738	AS:i:706	nn:i:0	ts:A:-	tp:A:P	cm:i:121	s1:i:640	s2:i:485	de:f:0.1139	rl:i:13
52a94bac-3279-4ccd-8e31-5f36e4d80ba4	0	KT992094.1	4233	55	1S8M1D15M1I10M3D11M4D6M1D39M1D14M2I9M1D16M1I2M1I10M2D15M1I10M1I19M1D39M1I20M1D3M1D7M3D5M3D5M2I37M2D1M3D4M4D4M1D19M2I27M16I7M4I1M2I1M2I11M1D6M11I6M1D2M12901N11M1D15M1D9M1I2M1D11M2I4M1I32M1D7M3I102M1D12M1D21M1D16M2I36M1D3M1I15M2D11M2D18M1D5M1D33M1D3M1D67M3I8M1D13M1I7M1I10M2D2M1D1M1D44M1D8M1D28M2I11M1I25M3D7M1D19M2D8M1D5M1D10M4D19M1D12M1I16M1D2M1D16M1D7M3D8M2D7M4D35M1D18M1D7M1D11M2I14M1D2M1D8M1I19M2…	*	0	0	TATTGGAGGAATCCAACTAATCTCAAATATCTGTTATAGACAAGTCCACCATCAGAATCAACCAATGGAAAATACATCCATAACAATAGAATCTTCAGCAAATTCATTGGCCTTACTTACACTAATCTACATCGATTTATAATAATTTTCTTTGCTAATCATTAATCTCCTTACATGATTGCAATACTAAACAACTTTGTGAATATAACGTATTCCATAACAAAACCTTTGAAGTTACCAAGAGCTCGAGTCATATTTGCATTCAATACAGCCTCCAAAACAGTAACCTTGCTCTTAAAAATGAACAACCCACTTTCATCCATTAACATCCCACCATGCATAAACCACTATCCATACTATCAAGTAGTACCCCCACCCTCCTCATCATCAACCCTATCA…	'&';8G?:?3--162..40/0)'.8;A>;'%,,2-/$065<7@98'&"*.&%%<8=>981-,>;>9@C=<;;2(*,,/7/%-7547463::+*&%+879:::,'$#'*++::,))*9-)*''/333$$#%##&',(&+$*031643-$)(1*-42:612222299.%(1.%%%,,/612:5,)).+.10662.-+.,55.%'-,+&('(6/-6535,%*()0122568./(%%39956>7>=57.'$$%4/#$+$)+,,.210)*,,-.2,,/'2345+*(2*()(('&&%$($,,33370(24'+.-1..&,%%%$)&,*'),434'&+)*%('%%+)$%,//.&$040(+**&&&)'(%%'.('(($)*'-('$(,$'%&&(%,'%%))*)+)('#$…	NM:i:222	ms:i:720	AS:i:688	nn:i:0	ts:A:-	tp:A:P	cm:i:128	s1:i:603	s2:i:453	de:f:0.1124	rl:i:0
a0674a7a-2403-4bb4-b325-3308682e8e23	0	KT992094.1	4234	60	1S20M1D12M3D10M6D22M2D33M1D30M1I12M1D54M2D6M2I11M1D27M1I6M2I1M3I17M1I8M1D19M1D11M2D11M1D1M1D7M2D16M2I19M1D8M1D8M11087N21M2I18M1D16M1D15M	*	0	0	CTTGGAGGAAATCCAACTAATTCAATATCTGTTATAGACAAGTACCATACAGAATCAACCAATGGAATACATCCATAACAATAGAATTCTCAAGCAAATCTGGCCTTACTTTACACTAATACACATGATTCTTATAAATAAATCTTCGCTAATCATAATCTCCATCATGATTGCAATACTAAACAAACTTTGTGAATAACGTATATTCCATAACAAACCTTTGAGTTACCAAGAGCTCGAGACCAACAACCTTTATAGCATTCATCAATCCTTACAGCCCAAACAGTAACCTTGCATTTAAAATGAACAACCTACCTCTCTCATTCCTCTAACATCCCACCATGCATAAACCACTATCCATACTATAAGTAGTTATTAAAAAACTTAGATTTGATCTTA…	#(/2995;88<5<A4//2,(*016?8&0'<;;::'),*-5?90$*2),+,:<:494.++>-)():63.$&'.7:7,:<;77/46>?93),:9<).88,,(/5-4.2(&,<.%$*24656=224;1)66.3&*($&036678;4+&&$&$348783&310$*.''..7051454153794:6==<==98))86325+6-//-,0.)-127+1.++37582).'&#',42=5.@>56*,##$40.'*-+''+./+0,/0..0/*(&')%%%*'%((,65068+40/673*'*-)96647922001262<07762%%,**'($%%%++..##&1.0/);;920;5(5+)+35473,+2..)171$)020,4,/18,,*+4.000/+''#$0&+')12,&+64…	NM:i:56	ms:i:305	AS:i:273	nn:i:0	ts:A:-	tp:A:P	cm:i:58	s1:i:283	s2:i:237	de:f:0.0839	rl:i:0
8c760366-fc56-4be4-944c-9ac84ae17f59	0	KT992094.1	4235	60	4007S18M2I2M1D7M1I18M4D5M1D8M1D19M2D3M3D18M1D29M1D4M1D6M1D4M1I30M3D24M2I17M1D19M1I7M1D7M6I19M1D15M1D19M1D26M1D3M1D5M1I12M4S	*	0	0	GGTGGCACCCGTGCTGGAGACTTTCACGTGTTCTGCTGCCGCCGGGTGCGGGAGTCCTGAACTGGAGCTCTGGGCCCAGAGGACTTTGGCCTTGGCACCTGCTCCATAGTGCTATGACCCCCTGAAGGGTTGTTGTTACCAACTTGAATGGTTCCGCCTGAGTCAATTGCATACAGTGGTGATTTGTAAACAGGTGATGGCTCCCTTCTACTGAATTAGTTCTGGAGGATCTGATAATCTTCGAGTGATTCACTGGGAAATAGAGGATAATCAGCTTTTAAAAGCAGTGCATCTCAAGGCCATGAGGACCTGTCTATGCGGTGCATGCTGTTACCAGAGGAAGGACATCAGATCCTGTTATGTACACTGATCGTCTGCAGCTTGAGATTCTCTGCTGTT…	*8?=;>8;><7;;70,./<80)'%$2.6;;.2%/6/6044$$,2??2$%$341-.A;;*/-'2DE?;6&%$$184=7289;H>(8(;@>?0/3-%+'*;?57241()'2-7+-7<@7005603236=448;9068<*'1;50*(33;:6+('((,42/'%)3&,'1.7::;649,=3,479=;+==*8753.43&%(+419471+),%).20;9;;7%'+'&=>H,.,7:$<1;.:95))++$$')435+%$%((8>,)))1>:9;<;=?:15.-*<'?>?BA,0,<;<;4,&%)-)<<746761,4254515&*5:6:5B?65()50.$)(#&6:;*/7+(5C8,+-,1@433)'&$'%(-2640/5599/10&4(()(&)*+59;0)#%(:74).&%…	NM:i:60	ms:i:194	AS:i:194	nn:i:0	ts:A:-	tp:A:P	cm:i:23	s1:i:154	s2:i:0	de:f:0.122	SA:Z:KT992094.1,13962,+,2587S1778M4088D4S,1,1470;	rl:i:0
95e83804-3237-45fa-9105-bcebf095d50c	0	KT992094.1	4237	60	5S11M1I19M1D3M1D9M2D7M1D2M1I55M2D1M2D20M1I2M2D15M1I4M1I21M3D2M1I33M2D12M1I24M1D7M1D8M3D7M1D19M1D11M1D6M2D4M5D13M1D5M2D21M1D8M1D3M3I7M7I5M1D2M1D2M1D4M11127N7M2I6M1D7M1D12M1I8M6D6M4I23M1D98M2D4M1D13M1D2M1I10M2D1M1D4M1I1M1I12M4I18M1I7M2D3M1I23M1I8M1I7M10D22M1D2M1D16M1I3M1I41M3D16M2D9M2D8M1D6M2D4M3D2M1D6M2I2M1I18M1I6M2D10M1I11M3I12M6S	*	0	0	ATATTGAGGAAATCCATATTAATCACAATATCTGTTATAAGACAAGTCCACACCAACAAGAATCAACCAATGGAAAATACATCCATAACAATAGAATTCTCAAGCAAATTAAGCATTTTACAACAGTACACATGTATTTATAATAATCTCTTCTGCTAAATCATCAAATCCATAAGTATAATTACTAAACAAACTTTGTGAATATAACGTATTCCAACAAAACCTTTAAAGTTACCAAGAGCTCGAGTCAACTTTAGCATCATCAATACAGCCCAAACAGTAACCTTGCATTTAAAATGAACAACCCTACCTTTATCTCATTAACATCCACCGCAAACCACTATCCATACTATCTGTAGTTATTAAAAAAAATACCCCATCCTCATACATAACTCCTAT…	$&$,*(%$/>BB<96'%)$,&)4(),..-/'$>:61+%'2*%147581/,2/6)&**%-;B92,.,-1/5,2<:99:4((17=@:(42431075;<8:$)22/8----*%$#%&&'6'&&3('-023*+$&''-($,)/,,*+*114'4%'3$5/.4124*141'/0)&*&&$$&1.))&))&&%734318=55'*853033310+%*668*%'*)&)/1001/1/.''*/7<<:;8>948331/+10&&%%$$&(##(*))+,+,+&'//,,---,*,-('&'%'(554<8;:<;<48;;/8763(&%01))(,)$$*+++'#%$#.&$(+./1/--%$'.//34/-*)(%*$$'$$&&&%%--/485566/%)*2/+('(&,($"%%$+,)$+/,,.…	NM:i:188	ms:i:398	AS:i:366	nn:i:0	ts:A:-	tp:A:P	cm:i:76	s1:i:348	s2:i:191	de:f:0.1416	rl:i:0
3f1a1636-5e05-4f41-aef0-19d6eb841b43	0	KT992094.1	4238	21	2S16M2D4M1D23M1D2M1D5M1I9M3D10M1D29M1D5M1I10M1I13M1D1M1D11M1I38M1I9M1I2M1I6M2I12M2D3M1I10M1I23M2I3M1I5M3I2M2D5M3D30M14708N22M21S	*	0	0	AAAGGAAATCCAACTATTCAATTCTGTTAACATAGACAAGTCCACCATATACAAGAATCATCTGGAAAATACTCCATAACAATTGAATTTTCAAGCAAATTTGGCCTTTACTCTACATTTAATACTCATGACTTATAATAATCTTCTTTGCTAATCATAATCTCCATCATGATTGCAATACTAAAACAAACTCTTCGTGAATACATAACGTATTCCAACAAAAACCTTTGAAGTTACCAAGAGCTCGAGTCAACCTACATTAGCAACCTTTCAATACAGCCCAATCAAGTAACCTTGCATTTAAAATGAACCCTTTTCCTCTACATCCATCATTCATCCCACATGTGG	&'%->ACE<?;/*25),'&&++/&')*)%%%&&351/*.51*%"&//$.'%+')-98(/6('*)6997'/+',/76%45*,.%/);:31(&1'7.1-56+(*+'+,'&$$(.'%')&%*9980,($(((40$*)&...*/0.$'')'&)(%223211(13/',-11*,-4<75+1.450-,*01$$(66++,)'/))&2320'$#(**'503-(*.&%&*++++,+-&&#&(0-)%(87<:3<-+)'*.12+&*&$#'%'.00(&$$$(''%%()')3:444)*$%$581102$'+1./1108:8&/('&(40.((%*/*'%#$$'')01,/2,**+((3&*+-.&/.	NM:i:52	ms:i:174	AS:i:142	nn:i:0	ts:A:-	tp:A:P	cm:i:23	s1:i:93	s2:i:93	de:f:0.1231	rl:i:0
202b6510-ba89-4db0-beaf-2a256a52cf04	0	KT992094.1	4390	60	119S10M2D4M1D5M2D27M2D13M1D13M1D3M1D13M3D5M2I5M1I17M5I13M1I2M3D1M1D13M5D12M6D21M1I1M1I21M1D9M3I2M1I2M4I4M2I1M1I7M1I5M1I6M2I12M3I8M13810N10M1I4M1I7M2D2M1D12M1I4M1D3M1D6M1I6M3D4M1D2M1D1M2D13M5D27M1I7M1D6M2I2M4I6M3D8M1I5M1D21M1D10M2D5M1D5M2I14M4D6M1I1M2D3M1I3M1I13M1D4M1D5M1D19M2D36M2D1M1D11M1D26M1D11M2D33M2D10M2D45M1D12M2D30M1D22M1D6M1D3M1I2M1I2M1D7M1D8M3D8M1D10M3D1M1D21M1I24M1I5M4D20M2D24M1D5M1D5M5…	*	0	0	GATCTAAATCATTATTCAATCTATTATTAGCAAGCACATTTCATCTGGAATATCAACTCTGGAAATACTCCAACAATGGAATCTAAGCAATTGGCCACACTTAATCATCGATCTAATATTTTGCTAATCAATCACTTCGATTGCAATACTAAACAAACTCTGTGAATAACGTATTCCAAACAAAACCTTTGGCTCCAAGAGCTTAAGACCCATCTAGCATTTCATCAATCCAACAGCCTCAGCCAATTAAGTAACACTATTAAAAATGAACATTCCTCTTTATACATTAACATCCCTTCATGCAATACCCACTATCCATACTATAAAGTGTTAATTAAACTAAGATGCCCACTCCAACTATCAATCTAACTAATTATACCTCAATCCATACATCCTTAT…	%"###&&#$%%187,,'*''&$#&*&)(('))*6*$%$&''&$%$%')##$&&$%%%#%#&#&,.&$$*'5/,%)).979.0%&%(6051766)5/--#%8:76+&#$,-5'$-3006(.(+*(494,)'*&&'$*1+,607+*453%&+0687:621,'67<877,.1,,'&%%+-&$$&01..,''',/.,)%&#$8630*&#$90,%%&&#$0873;15239430,)&&&3440'$$%%-013&$'1/4(&&"&0&(21003007+*)()(')&&'%)*'$$$##'((1/-2,%%0//5,**$#))'''../.,-)+,1/--./81%(('%''%$##$&'+'&#'++&$&%'&$%&'%$$$$%#%$$%'%%$#$#()#'((%$&%&#$%&())'((…	NM:i:289	ms:i:408	AS:i:376	nn:i:0	ts:A:-	tp:A:P	cm:i:49	s1:i:323	s2:i:271	de:f:0.1623	rl:i:0
51051697-6c55-4c26-b439-83884a2e3b25	0	KT992094.1	4685	51	14M2I28M1D16M2D15M3I2M1D28M1D18M1D23M4I21M3I1M2D94M2D8M1I9M2D43M1D3M3D15M1D48M1D18M1D17M3D15M1D12M1D10M1I4M2D14M2I14M1I42M1I4M1D14M3D8M1D23M2D32M1I17M5I12M1I5M3D38M1D11M2D3M1D1M1D5M1D2M3I14M1I14M1D17M3D14M6D13M1D12M2D18M1D3M10D36M1I1M3I7M1I4M13812N6M3I8M1D6M1I6M4I5M3I9M1D5M1D5M1I4M3D23M1I15M1D9M1D7M1D17M2I41M1D17M1I17M1I2M2D3M2D16M3I4M1D44M1D6M4D12M3I2M1I15M1D7M1D3M1D3M1D8M4D9M3D3M2D17M1D26M4S	*	0	0	AAACATGTCCAAAAACACAAGGACCAACGTACCGCTAAGACATTGAAAGGACCTGGGACACTCAATCATTTATTAAACTTACATCATCGTGCTTATATAAGTTAAATCTAAATCTGTAGCACAAATTCATTATCCATCTTGGCAATGATATACAATCTCAACTTCACTTATAATCAATAGCCATCATATTCATAGCCTCGGCAAACCACAAAGTCACACCAACAACTGCAATCATACAAGATGCAACAAGCCAGATCAAGAACACAACCCCATTTCCTTACCCCAGAATCCAGCTTGGAATCAGTCCCTCTAATCCGCTTGAAATTACTTTACAATCACCATACTAGCTTCATAACACCAGGAGTCAAGTCAACCCTGCAATCCACAACAGTCAAGACC…	0;;9/:<3<>;>=000%12/06.(46=;:05:C2-2*:749937/?AB;A572+*,55?='.*'.2(((3;9893%$$+%$&',)'.059<62;=9./.-,.(./20+/2343/35247899;:93*%#$9971622',(>:/11/8-,$)"&++-*-,+)'&&)')3>>1./2#$$$-32750'*2%,)&&.166.#$*'+5--,$&5;@<:5%#%%),126/-*6+*-.,*-&#&&1@;858320))&/2496/+)C;???>A312862)'&'/(,,,.8=7;776+'*/)*417><??.698(5</&1225678()55??-9'%&%$$'151(,18;:-*+30$(,++*%)%59;689@4:.&%+1550(+4.2-/482)203.%149=73;=000…	NM:i:226	ms:i:710	AS:i:678	nn:i:0	ts:A:-	tp:A:P	cm:i:140	s1:i:683	s2:i:524	de:f:0.1148	rl:i:0
06f246a3-0ef9-4de2-b121-c65498761900	0	KT992094.1	4685	60	23M1D3M2D4M1D6M2I2M2I11M1D22M2I18M2I5M1I3M2D5M1D12M1D3M2D16M1I13M1I15M2D12M1D15M2D6M1D15M1I13M1D20M1I24M1I3M2D15M1D15M1D21M6D29M1D18M1I7M1D18M1D7M1I14M4D10M1D6M3D11M2I26M2I10M1D26M1I35M2D8M2I5M1D19M2I11M1D8M4D10M1D58M1D27M2D12M3D4M2D5M1I16M1D13M2I13M1D7M2D16M2D2M1D4M4D8M1D11M2D22M3D18M11935N12M3I3M1I4M3I6M1D39M1D22M1D4M1D5M1D16M1D55M2D9M1D14M1I17M1D23M1D15M2D15M1I24M1D5M1D56M1D5M2D11M1I4M1I13M2I5…	*	0	0	AAACATGTCCAAAAACAAGGACCATGCCTCAAGTCAAGTTAAAGAAAGGACCTGGACACTCTCAATCATTTATTAACATCATATCATCGTGCTTAACTATAAGGTTAGCTTAATCTGTAGCACAATCATTATCCATTCTGGCTGTTGATATTTTCATATTTCACTTATAATTAGCCATCATATTTTAGCCCTGGCAAACCAAAGTTCTCCAACAACTGCATATCATACAAGATGTACAAGCCAGATCAAGAACATTTACCCCAACATACCTCACCCAGAGCTCCAGCTTGGGATCAGTCCTTTAATCCGTCTGAGCTACATCACAAATCACCACAGCTTCAACAACACAAGGAGTCAAGTCAACCTGCAATCCACCGCAGTACAAGACCAAAACACAAC…	7;;:&97-7:8==+&*3%>>51)*&2.*%%%-+)%%'/''&&*101,11022,(-)*+(%&)'*1,%%%389*5*&&#%$$&',6753255,,)&#$$'%,,3%/1+%&4965'&4744>95531.($')',5;.-(%+++)$$)-4-/'(&%'%%'$+(%%$%%443.%1((,4577215548'48,,*%/.303100'*1361+'*//+)(*((0+*#%))66.)-$%6038$+)956B=;491**1:+))$$#$%$2,*)%*-*%&)$'&*91304$#%),+)(&/.>C<-58;*663(19(-1,/$&.00&&746.,%'*556,-*3'#%,*)*2,-+))',&-%%56<=6-*'555/44'462/.+6.((%#&$5(&.(>356111'#+),+),…	NM:i:269	ms:i:1040	AS:i:1008	nn:i:0	ts:A:-	tp:A:P	cm:i:152	s1:i:839	s2:i:498	de:f:0.1111	rl:i:0
9c47cac1-92c8-4d3d-8d91-a824770d9fc2	0	KT992094.1	4691	60	5S4M1D9M1D28M2I15M3I12M1D15M2D19M1D12M1D12M1D21M3D17M2D20M1I2M2D2M2D3M1I5M1D15M1I23M1I9M1D20M3D8M1I52M1D12M2I6M1D32M1D14M2D15M1D29M3D21M1D16M1I34M1I37M2D20M1I8M1D4M2D64M4D10M2I3M1D7M4D7M3D18M7D2M2D1M2D29M3D8M1D7M2D5M1D7M1D25M4D10M2I23M3D22M1I10M8I3M16I2M1I7M1I10M12I3M5I7M10203N16M2I18M3I16M4I14M1I22M1D9M2D5M1I34M2D10M2I2M1I24M1I19M1D22M1D16M1D14M1D5M1D36M1I1M1I9M1I8M1I32M2D4M1I5M1D9M4I3M1I12M2D4M…	*	0	0	AAACCGTCCAAAACAAGGTCAACGCACCGCTAAGACATTAGAAAGGACACCTGGGACACTCTCAAAAAACATCAACTATCATATCATCGTGCTTATAAGTTAAAATTTAAATTGTAGCACAAATTCATTATCCATTTGGCAATGATAATCTCAACTTTTATAATTGCAGCCATCATTCATAGCCTCGGCAAACCTTCAGACATCCAACATTGTAATCATACAAGGATGCATCAAGCCAGATCAAGAACCACAACCCCATTTACCTCACCCAGAATCCGCTTGGAACTCAGTCCCTCTAATCCATTTGAAATTACATCACAAATCACCACCATACTAGCTCAACAACACCAGGGGAGTCGGTCAACCCTGCAATCCACAACGGTCAAGACCAAAACACAA…	876/+.4:8;?33,8.65)0($%367772/%((8;=;0<%:6=4?<84%0+**8:137,(,93232200/.)&'&&:5*''+(*****252+456'(*,-)&%$#$+/045+&$(76844>>>8+'''?@<97,+%/)/*4964039<;'*.9*+'&))*(1857650+5886//02+,.0042,+.286331+&''/3**')+7/(&#',.&01./3&'+++'?>;822(%%)-1)%872.*:70'')$%,011677+%&$+2((.29502;:'.%&%'99@0,)/-495*(/&-/52.32%'$-/%%%$$"$%##$%$**(($)+*,--,*,:..3+('%(++,&0-&%%%$%,$&()()('(8,44958+)&'('&-))02/@9657<A)%524,*…	NM:i:243	ms:i:789	AS:i:757	nn:i:0	ts:A:-	tp:A:P	cm:i:122	s1:i:684	s2:i:425	de:f:0.104	rl:i:0
ba52575c-be30-49bc-a599-df5d4e3c19b5	0	KT992094.1	4691	41	5S4M1D19M12538N15M2D39M1D9M3D1M1D31M1I43M2I35M1D1M1D3M1D5M2D18M2D9M1I57M5D15M	*	0	0	AAACCGTCCAAAACAAGGACCAACGCACAAGCAGGATTCTACCATATTGAACAACCCAAAAGCATCATTATTATCTTTGACTAATTTCCTCTACCAGTGTAGTATTAGGCAATGCTGCTGGCCACAGGCATAATGGGAGAGTACAGAGGTACACCGAGGAATCAAGATTTATATATGATGCAGCAAAGGCATATGCTGAACAACCAAGAAATGATGATTAACTACGGTGTAAGACTTGACAAATAGAAGAACTAGAGGCTATCAAACATCAGCTTAATCCAAAAGATAATGATGTAGAGAGTTAATAAAAAAT	432,)(58;4@;<>;:@<7711306(58CI<C79304.#&(34,/%->>;;;1//=5'*)'%%%***,3/885+%&.64.'%''-&'(1*&'),*67:2/0/87620<>83-:;+1*%1+2-))0,021017=;249:>/803+94--73:;4-0-)5><=8/+8988)5+0$2-<@B936.3*34486<%,EE@287::<+(%/-7<421,5,,66'=>=9)%)-705-&-:7.2-/6.($$$/4-2;1%)9,852$4<::2.456;:4)5511:+46.0>>@633221<(*93543(%'%$%%&%%%&&&&	NM:i:31	ms:i:231	AS:i:199	nn:i:0	ts:A:-	tp:A:P	cm:i:50	s1:i:214	s2:i:208	de:f:0.066	rl:i:0
21986ce4-2fbd-4d59-9f66-7bc86eb42ea4	0	KT992094.1	4751	13	11S20M1I9M10490N8M9I10M1I5M1D47M1D1M1D4M1D17M1I4M1I6M2I20M1D19M1I9M1I14M1I20M1D75M1I18M3D19M3D33M2D22M3I29M2D12M1D51M1D29M1I17M1I11M2S	*	0	0	CATCAACACCCTCATTTATTATTCATATCATCCATCCATATTCCTAATATTCCTCCACAGAATTTGATAAAGTACATTTAAATTTAACTCCTTTGGTTAGAGATGGGCAGCAATTCATTGATCGATAAAGTTAGATTACAAAATTTTGCTTTGACTAAATGATGAAGTAGCATTGTTAAAATAACATGCTATACTGAATAAATTAATTTCATCTATTAAATGGCTTTTGGTAAGGCAGTGATTTTACAATCAAATTGAATGGCATTGTGTTTGTGCATGTTATTACAAGTAGTGATATTTGCCCTAATAATAATATTGGTAGTAAAATCCAATTTCATAATGCCAGTACAATAAAGAGGTTATATATGGGAAATGATAGAATTAACACTGCTCTCAACC…	('&&%#''$0--/1(''&)('04)/57863'(&"$'(%%$)'24<@>0)-0%.%'%$&$')**&5740324:-%.))$&*443<<63(*2(/'25310(+5:77'85,3:89/9*$$-4'()(41//..).,39610+2677(2(,/)$(4273(&/239A>?<43238;:%%=@;58<?F:4/068=+70)%&*-1(/11211222++//2$*)+978/)&#+%.)/*('1453/23;83-)%(')021.+-*-0'1-275=:9@;632484/>8579.550&&2.3-*3135,+,,--2.588394774344%0(%'(0;4455;+97.:3*)&%$,*()+,4111-.-*#$$&&9B@8?.$6.26CD0:;:/+*%69:/11..$%0,-/(..)&//…	NM:i:68	ms:i:359	AS:i:327	nn:i:0	ts:A:-	tp:A:P	cm:i:64	s1:i:290	s2:i:284	de:f:0.0921	rl:i:0
518d862e-0b6e-4ec8-9fc4-02a15d93d145	0	KT992094.1	5083	54	5M1D9M64I8M8D20M2I2M1I7M1I11M2I1M2I14M1D4M2I16M1D3M3D14M2D12M1I14M14I3M1I20M1D10M1D11M12I5M2I1M2I6M11I12M2I3M2I1M3I1M3I1M2I2M8I7M5I2M4I15M2I8M15187N9M1D20M3D21M1D31M3D12M3D12M7D26M2D15M4D5M1D2M4D5M1I16M2I11M3D6M1D11M2D11M4D4M2D15M	*	0	0	AGACCAAAACACAACAACAACTTCTTCTTCTCATTACACTTTCTACTTTTTTTTTCATTTTTCATCATCACTTACCTTCTACATTTACCCAGCAAGCCCACCACAAACAACCAACGCCTTAAACAAACCAAGCAATAAACAAACCCAATATGAAGTGATCACTTTGAAGTGTCATTGTACCCTGCAGCATGCAGCAACAATTCCAACCTGCTAGGCTCATATTACATTACTACTCTGCAAAAGAATACCAAACAAAAACCAGGTAGAAAACCACTCTCACCACGCGTACCAGCAGGGCCCACACCTCACGCGTAAAAAAACCAACCTCCTGGCTGGATTGACTGACTGCTCTGCAACCAATTGTGAATGCGCTGCTGCTGAAGCTCTGAAACAGCTGAG…	*,+.225441+,*+*5586%0'(&%%%%&&(&%&%#$#%+'&$%#%&&%&)(()'%$*'&%&$$%$"&$#$'(&%$%%%&$%%%$%$%01114385861%/)%8;<=;/+-%&)0330$$%),2?>>6/1>@90+()+,.,227=:-:5&$$#$%%&'0*%',,?=BB85+%%%*.)&$,34355.3.(/99757;9681.'04456<7830$/*(((&'"&&#%#$,**%$%'(+033==J71*1)1:<>/>:<<547@092'/5;;;;?-4,%%%$#()#$%%&%$)(%%#"#'&'10((&-.$$#%$'%#&(./20,2;313/$(%%'%*''$%'11/-/-'&$(-%%$&&##$%$'()%$%$#$'$#%$#%%&*++'%#$$$$&'%$%%''-$'=…	NM:i:240	ms:i:150	AS:i:86	nn:i:0	ts:A:-	tp:A:P	cm:i:18	s1:i:115	s2:i:67	de:f:0.1477	rl:i:0
89390300-6bd6-4489-bf5a-ec9c01310b71	0	KT992094.1	5132	26	6S19M2D10M1I2M1I9M1D20M1D6M1D8M2D10M1D2M1D6M4D18M1D6M3D12M1D6M2D11M2D23M2D10M3D3M1I8M1I6M3I23M2I3M1D33M3D6M2D2M1D4M1D13M1I4M1D11M2D17M1D10M1D4M1D21M1D1M3D7M2D2M4D4M1I12M1D4M15097N16M3S	*	0	0	CCCTCTAAAACAACGCCAAAACAAAACCAAGCAAATCCTCAATAATGATTTCACTCTGAAGTGCTCTATTTGTACCTGCATCATGCAGCAACCTCAACCTGGCTATCTGTAAAAGAATCGAAACAAACCAGGAAAGAAACCAACCAAGCCCTCAAAAACCATCCACCGAGACAACCAAAAGATCCCGCTCCAAACCACATTAATCTTTTTGGGAAGTACCCACCACCAAGCCTCCAAGAAGAGCCAACCATCAACACCACCAAAACAAACATAACCATACTTCCTCCAACACCACCAGGAATCCAGAACTCAAGTCAATCGGAAACCTCCACTCATCTCCTCGAAGGCAATCCAAGCCCTTCCTTGGTACCAAGTACCCCATCACAACCACATCCTCCA…	,,&$%#+,))).01('/388785:44-/*18366**)($)*)'''*+(-&)'$$&%-0./7,2)-$&%+%781'*'-'.11&&)(*39-.$()(23351&'&'24-*/%(2546;%&(&$%*/00.-.*,--$$%--...-(''+.09%&%#$(.14257/%()%(*'(;4-'&*4)(((*33-:2'&.01+$#(%%'%&'(+-()%&%+'02$00:3;(*&0%#%(.5;4:'))'49=>13849,()+,,)+++$*)$(74@76=900.'$&$$(&(())(.0(+''*114.)++-7>;=,2=<<8%/''&.<23'(+$025EED;016.*--,($&.,&&'&(6813;97;641*((%$+%$*29&')()/87/2><9/&$#''%($#&'))($&2/…	NM:i:88	ms:i:178	AS:i:146	nn:i:0	ts:A:-	tp:A:P	cm:i:20	s1:i:102	s2:i:99	de:f:0.1465	rl:i:0
da04bf23-5ca5-4ab6-8593-070781aef6a3	0	KT992094.1	5249	60	13S13M1D8M2I21M1D4M2D10M3D10M1D8M1D6M2D9M1D15M3D8M1D40M1D2M3D1M1D4M2D1M2D29M3D4M1D12M1D2M1D5M1D4M4D16M2D10M3D5M2D16M1D3M2D8M1I27M12I12M6D3M2D6M1D16M2I7M9625N3M5I1M1I14M2D13M2D9M1D6M1I14M2I6M1I3M1D6M1I35M2D34M1D5M1D10M1I20M2I2M1I16M2D11M1D2M1D51M2D64M2D13M1I33M2D46M1I20M1D22M3D17M1D14M57S	*	0	0	TGGGCTACACATGAAGAATACCAAACAAAAACCAGGGGAAAGAAAACCACTACCAAGCCTCAAAAACCATCCAAGACAACCAAAAAGATCCAAACCAAACCACTAATCAAAGGAAGTACCCACCAAGCCTCAGAAGAGCCAACCATCAACACCACCAAAACAAACATATTCATTTCCTCCAACACCACAGGAAATCCAGAACTCAGTCAATGGAAACCTTCATCAACTCCTAGGCAATCCAAGCCCTTCAAGTCTCTACATCAGTACCCATCACAACCTCATCCACCCATTCACACCACGCAAGTAGTTACTTAAAATCCCCCTACTCCACATATCATAACCCTATCAACTATTCATTATCAACCTGCCACCTCTAATCTCCCACAGAATTTGATAAGT…	$(4*..,,#$#$#(*6:9/((35@A>9?@;;9%'-.&'$$*767.)&+--0'+59<997'%28:4.2..')$%*2--),/64<=9:@:.51'%"&$&77,)(/5410$,-)3<;J=97@9.+)+*46.9$7'8:B;7>9=:7922;89<>9;9$2<<:555-'%%%%&%%$')'%,.2>0/3-.1+)/9;A<>%/:=8:735*,+=>21$.0@:;<<('%%#%$&%#$(&$*65557554,1).>'%1<=:>1)*&'#%$$&32;=@;4/,&#&&%(*+2/'*(%(10/'$$#%$'%#&$*$+87,+--,.-////0/)0*10%$'%+($&&'/-'')$$%*-3-***((.-)0/.0/*.20$$)#")'$'</,+81(#*'*+'($'498:=>665:>4…	NM:i:138	ms:i:529	AS:i:497	nn:i:0	ts:A:-	tp:A:P	cm:i:98	s1:i:468	s2:i:299	de:f:0.0939	rl:i:0
6774187a-241e-42f7-9d27-3455fb1b61a2	0	KT992094.1	5660	22	59M1D13M1I9M3D55M1I4M1D32M1D6M1D12M1D30M1I10M1D39M1D89M1D8M1D10M1D6M1D22M2D56M2D7M2D26M1D38M2I9M2D24M1D5M2D24M2I11M2D9M2I9M1D9M1I31M1D18M1I11M2D3M2D6M3D8M2D5M1D25M3D3M3D2M1I15M2I8M1I35M2D12M1D10M2D3M1D30M2I1M2I23M2D13M4D1M1D10M1D33M1D28M1D24M2D2M1D6M1D78M2D14M2D33M2D2M3I27M1D2M1D29M1D5M1I18M1D23M1D32M2D66M2D22M1D3M1D16M1D4M1D14M2D9M2I28M1D11M3D13M1I22M1I4M2D7M2D9M3D10M1I75M1I3M1D2M2D5M3I18M1D4M2D…	*	0	0	CAATGGAGTTGCTAATCCTCAAAGCAAATGCAATTACCACAATCCTCACTGCAGTCACATTTGTTTTGCTTCTTGGTCAAAACACTGAAGAATTTTATCAATCAACCAACAGTGCAGTTAGCAAAGGCTATCTTAGTAGCTCAAGAACTGGTTGGTATACCAGTGTTATAACCAAGAACTAGTAATATCAAGAAAATAAGTGTAATGGAACAGATGCCAAGGCAAAAATTGATAAACAAGAATTAGATAAATATAAAAATGCTGTAACAGAAAACAGTTGCTCATGCAAAGCACACAAGCAACAAACAATCGAGCCAGAAGAGAACTACCAAGGTTTATGAATTATACACTCAACAATGCCAAAAAACCGTGTAACATTAGCAAGAAAGGAAAAGAAGA…	$()178;:9;77C=?3'2+,5<=+,,.570%%&%*#&&"'.65&)'%$%*&&%&/&))'*.=;62%/26%+(+,,,-%,1&&$%+8?:;::/66/+57314)+)&&&$$%**@79%4-52-68C>84?>3*',/655((*)$'8;111;;==<:978204.-/125=95/--6188556+6?00110*00183333-20899100.06.-+5674:05.'.;635:99679206112/F<@?3447:9879=4779>DI<8888.(-2=;97*')(A=@64-.*351<;=A4,),/2896%$,7;:--',,27;<713>G4+4)''&#*:<C;9<-::/88;6AB;009(..,*)%%%./516665/30$(2-+**%%%)52'8==BD<E;<DG8>E@=…	NM:i:202	ms:i:1237	AS:i:1205	nn:i:0	ts:A:-	tp:A:P	cm:i:249	s1:i:1172	s2:i:1145	de:f:0.0805	rl:i:0
7473f4c9-e6b1-495b-a252-367a54e2eb55	0	KT992094.1	5661	60	24M1I34M1D4M1D42M1I2M1D42M1D6M1I18M1I7M1D10M2I2M1D25M1D6M2I71M3D26M1D37M3D34M12635N21M1I5M1D5M1I29M1I24M2D6M4D2M1D29M1D20M1D24M11D7M1D14M1I25M1D15M1I11M1I34M1D45M1D85M4D10M1D84M1D36M1I11M1I1M1I7M1I11M2D2M1I9M2D7M1D29M1I8M4I2M1D7M1I54M1I13M71S	*	0	0	AATGGAGTTGCTAATCCTCAAAGCAAAATGCAATTACCACAATCCTCACTGTAGTTCCATTTGTTTGCTCTTGGTCAAAACATCACTGAAGAATTTTATCAATCATACGGCAGTGCAGTTAGCAAAGGCTATCTTAGTGCTCTGAGAACTGTTGGTGCTACCAGTGTTATAACCATTAGAACTAGTAATATCAGCAGAAAATAAGTGTAATGGAACAGATGCCAGGAAGCAAATTGATAAAACAAGAATTAGATAAATATAAAAATGCTGTAACAGAATTGCAGTTGCTCATGCAAAGCACAGCAACAAACAATCGAGCCAGAAGAGATTACCAAGGTTTATGAATTATACACTCAACAATGCCAAAACCAATGTAACATTAAGCAAGAAAAGGAAAAC…	)+)/8-857>7E>>*(//'-8951,++&)1*,-'/..7+3442%5&&$$-/1,83*(**1/>4212;7*$$,22399>;;--0,374<599>A=D3B?<8862.7&&*'%+&;;::37?A:80@GID=AEB9*0161:972*=@@:<;6&&+542+$$$#,/01+:):84033.%'(+7210-0+3+**)%$$$#04877701166:5,'&03-+.-652:&*%'--67,#'**.-')18:<=4D<=<95(66655<<349=ABDA;,903*&*35<=?;30-2;6:;-..-:,<AFE,',3*4:)8<AA<866446762061-&)28%+(*9:?2(50887<9?4CA==>6(7532,9=3:1==@=9:3)&/5/++-().-,20)-2:;;<C<,,,9:…	NM:i:124	ms:i:766	AS:i:734	nn:i:0	ts:A:-	tp:A:P	cm:i:160	s1:i:704	s2:i:406	de:f:0.0849	rl:i:0
06bd3c7a-cca9-4fa8-b52a-3bf5fe6e8d90	0	KT992094.1	5661	60	5M1I19M1I39M1D37M1I3M1D19M1I9M1D9M1I1M1I32M1D82M3I30M1I1M2I10M1I16M1D1M2I8M4I25M5D11M3D22M2I29M2I12M1D20M1I14M1D6M2D7M1D17M1D7M1I41M2I1M1D7M1D31M2D14M1I13M1I8M2I21M1D36M3D25M3I32M1I64M2D38M2I28M4D5M1I19M1D40M2D17M1D2M1I6M1D1M1D11M3D21M3D31M3D43M2I38M3I12M1D9M1D15M2D8M1D25M1D9M1I9M2D58M1D17M1D32M2D7M1D15M2D11M1I2M2I9M3D5M1D34M1D10M1I2M1D6M1I24M1D7M1I38M1I23M2D15M1I4M2D18M5I4M1D37M2D1M2D14M5D17M1D5…	*	0	0	AATGGAAGTTGCTAATCCACAAAGCAAAATGCAATTACCACAATCCTCACTGCAGTCACATCTTGTTTGCTTCTGGTCAAAACATCATTGAAGAATTTTATCGCATAACATGCAGTGCAGTTAGCAAAAGGCTATTTAGTGCTCATAAAGAACTGGTTGGTATACCAGTGTTATAACCAAGAACTAAGTAATATCAAGAAAAATAAGTGTAATGGAACAGATGCCAAGGCAAAATTGATAAAACAAGAATTAGATAAATATAAAAAAAATGCTGTAACAGAATTGCAGTTGCTCTACGTACAAAGCACTCCAAGCAACAAACAATGAAAGCCAGAAGCAGGAGAACTACCAAGGTTTATGAATTATCAACAATGCCAAAACCAATGTAACATTAAGCAA…	'&'.:.*',<86B9.-1$$.3:.-89?@C75/.',++36/2:>8374**,<6--17%%%&($.6656:/.%*')(/.)-/&&&&(&&'992,11%1//+20'$##).,)++,,9<:=;5:<<<;012,)01-''((,275**/&%(-.29?=;:54;;986124=9;:=>62020..$$)4975;86<59035(%-4.;@A@A381=9;?;@:<?775&)933/636?81298%3:;7/6764*2088868,:6235,5%.477889>A11)++)4&03592.).-*5232/-%#(*/*%)/./+11)+&,$&/,'%59<<:75'%&%'*2;/.*)%$)(2(0('%'&26,D?D>1,-0=;9/8<)*(%&)*2:878<<:-7:6;:4)&%%*&%'))%,…	NM:i:419	ms:i:1717	AS:i:1685	nn:i:0	ts:A:-	tp:A:P	cm:i:291	s1:i:1564	s2:i:1146	de:f:0.1044	rl:i:0
a689f54b-0f73-4895-89cd-3e97fe90cda7	0	KT992094.1	5662	60	40M1I3M2I3M1D5M1I4M3D17M1D55M1D20M1I5M2I24M1D12M1D5M1D24M1I18M4D27M2I7M3I9M1I1M2D2M2D16M1I8M1D5M1D22M3D6M1D5M2D40M1D7M2D8M1D25M3D4M4I2M1I13M2D7M1D39M1I7M2D23M1D14M1D14M1D15M1I38M2D20M1D10M1D13M2D1M1D10M1D7M1D22M1I9M2D8M1I14M1I12M1D6M2I32M1D7M1D19M1D3M1I6M1I18M1I28M1I52M1D42M1D35M1I2M3D1M1I11M4D30M1I9M1D5M1I6M1D3M2D65M1I1M2I5M1D10M2D1M2D10M1D16M1I2M2D11M3I12M1D28M1D22M1D13M2D11M1D5M3D7M2I20M2D9M1D…	*	0	0	ATGGAGTTGCTAATCCTCAAAGCAAATGCAATTACCACAATTCCTTTTAAGCAGTTCACTTGTTCTGCTCTTGGTCAAACATCACTGAAGAATTTTATCAATCAACATACAGTGTAGTTGGTAAAGGCTATTTAGTGCTCAAAGAACTGGTAAGGTATCTACCAGTGTTATAACACTAGAACTAGTAATATCAAGAAAATAGTGTAATGGAACAGATGCCAAGGCAAAAATTGATAAAACAAGAGATAAATATAAAAATGTTGTAACAGAATATTGCAGTTATTGCTCATGTCAGCTCAAGCAACAAACAATTCGAGCCAAAGAGATTACCAAGGTTTATGAATTATCTCATCGCGCCAAAAACCAATGTAACATTAAGCAAGAAAAGGAAAAGAAGAT…	,++5/0%*)&00/-4,-84=A67,01.0'),*)$)(#%(*0+(+'&$$"#%'341&('',:<4,''/+/&&*.85.0$#$$'*/4;@668<';<-8%-57<53-++%&$038<8.051*++4:<;D971/.(,520++)&%'57:83:426&&<<81-#%(1,38267843+**$$'1543/-36/'%%%$#%'900//(,5,$--,-'686:;9/.)(()6<522888816<40567787-)*51,122*$)-3<==70(,501./35000%/.''&50+',/3.)%$,)%#')%&*..1&&&&&&&&&$$'+3/4..*'$'-58((.35:/:9826935+-.79%-6-+&$$%--115973,,/1./%/--%%36F60-?;;A@-3@43+(:59>;-…	NM:i:514	ms:i:1294	AS:i:1230	nn:i:0	ts:A:-	tp:A:P	cm:i:191	s1:i:1066	s2:i:688	de:f:0.1393	rl:i:0
1905fd31-5e3a-45d7-8dd5-a2fd3e9b2679	0	KT992094.1	5849	60	8M1D25M2I9M2I16M1D11M1I30M2D9M1D17M1I38M1I11M3D43M2I62M1D8M1D27M1D6M2D21M2I18M1D13M1I12M1D5M2D13M4D29M2I5M1I6M2I12M1I30M1D15M1D29M1I4M1D2M1I7M1I22M1I10M2I16M3I7M1D26M1I16M2I9M1D2M2I8M2D43M1D14M1D5M1D13M6D3M1D12M1D11M1D8M1D1M1D19M3D6M2D24M3D7M1I24M1D13M2D10M1D8M1I2M2D8M1I5M1D16M2D12M2I9M2I17M1D9M4D16M1D1M1D28M2D15M1D12M2D1M1I19M1D11M2I6M1I11M1D16M1I10M1D8M1I5M1D7M4D13M1D29M1D8M1D7M1D28M1I9M1I11M1D…	*	0	0	ATATCAAGAAAATAAGTGTAATGGAACAGATGCCACAAGGCAAAATATTGATAAAACAAGAATAGATAAATATAAAAAATGCTGTAACAGAATTGCAGTTGCTCGCAAAGCACCAAGCAACAAACAATCGAAGCCAGAAGAGAACTACCAAGGTTTATGAATTATACACTTCAACAATGCCAAAACCAATGTAACATTAAGCAAGAAAAGGAAAAGAAGATATCTTTTGGTTTTTTGTTAGGTGTTGGATCTGCAATCGCCAGTGGCGTTGCTGTATCTAAGGTCCTGTCCTGGAAGGGAAGTGAACAAGATTCAAAGTGCTCATTATCCAAACAAGGCTGTAGTCTGGTTCTATCAAATGGAGTTAGTGTTCAACCAGCAAAGGTGTTAGACCTCAAA…	'-*086@7AA?@70,*596-.,.9;<:7>?</-+#).).96544$4,2;B:/6<211/.7543')32+897),79=CDF?53933.+*48/*0-,'.643*+,&)09743=62')%('%%&0,*,))+#&%5;:;7:=A:.900,%$'/12=<13,(*;8BB)%A:;87)80-,)-542-0*74452+,(57.+))*;>?68'/8>?@1;;>><;;71864#)')*121/53)545:<7ADD:7;<?C93&:9622445<6+:=4?6;60:3628;6,+1254'*$*2$,)'(4'%;<>78>=@)'+,??:55(+98>?94'(((5,&&-*<>;9=036/,4.:2.%%%$+&65325<:<@/)-5,*)9,'++//196539:8*7943.*410.52:?<…	NM:i:296	ms:i:1134	AS:i:1102	nn:i:0	ts:A:-	tp:A:P	cm:i:160	s1:i:910	s2:i:776	de:f:0.1047	rl:i:0
4e33e16b-6347-46e3-9144-c387d88d2cfe	0	KT992094.1	6048	52	13M1D8M1D7M1I47M1D14M1I5M2D70M1D3M1D56M1I56M1D8M2I5M3D11M1D2M1D6M2I1M2I18M1I8M1D1M1D6M2D14M1I7M2I6M1D3M1D17M1D30M3D1M1I3M1D45M2D25M1D7M1D32M1D11M1D87M2D21M1I6M1D41M1I2M2I5M1D35M1D26M1D2M1D30M1I4M1D3M2I46M1D6M1D1M1D7M1D56M1I40M1D35M2I3M1I3M2D14M2I11M1I15M1I3M1I29M3D6M4I8M2I1M2I24M1I7M1D3M2D8M2I30M2D16M2D1M1D9M1D67M1D8M1I9M1I2M2D5M1D19M1D2M2D7M2D11M2D8M3I22M1D4M1D3M2D28M4D12M1D7M2D4M1D10M4I2M2I13M1…	*	0	0	AAGCAAGAAAAGGAAAGAAGATTCTTGGTTTTTTTGTTAGGTGTTGGATCTGCAATCGCCAGTGGCGTTGCTGTATTAAGGTCCTGCACCAAAGAAGGAAGTGAACAAGATCAAAAGTGCTCTACTATCCACAAACAAGGCTGTAGTCAGCTTATCAAATGGAGTTGTGTTTAACCAGCAAAGTGTTAGACCTCAAAAACTATATGGATAAACAATTGTTACCTATTTGTGAACAAGCAAAGCTGCAGCATATACAATATAGAAACTGTAGCAGAGTTCCTATAAAGAACATAACAGACTAGAGATTACAGGAATTGGTGAACTGTTAATGCAGGTGTATACTCCAGCGAAGCACACATGCTAACTAATAAGTGAATTATATTGTACTATCAATGATAT…	)/75;A8443499@;:(%&8:5++8?;+3/-'2*35-5:==>>88*=8:/4684451>??;<7-7;((8;4/0;5+(**05('/47(377,,050+4;64)0;-+1/4::,%,266:>40*$(((<7-''&)3787@7E>15243-.,656.23525??3<:6110%*1'57+$+89:;::32*(47=4.02/-14664569,$)):612000,1--)+3),+++**3+09,%.1/')28957<415,,%%+)&&2434.31/0/+,+(&'$*89;2&.&,&&((*)'$$$$$#&%../5<70931&&+%9?7754(3/'%%$%%(::<;7<<<=3<3*)($%%/(&'-02-2.+'+24<,@><;=9/2($&/1//,//*$)-72()-,-,/97(;201…	NM:i:438	ms:i:1424	AS:i:1392	nn:i:0	ts:A:-	tp:A:P	cm:i:230	s1:i:1114	s2:i:877	de:f:0.1174	rl:i:0
2e59c6d6-6923-4dcc-8b7b-8ca73260b862	0	KT992094.1	6138	60	2S7M1D15M2I2M5D8M1D4M3D22M1I1M4D10M1D10M1D5M1D9M1I60M2D34M1I9M2D1M1D1M7D10M1D10M2D3M3D7M2I5M4D6M4D9M3D9M1D7M2D5M2I25M2I1M1I3M1I12M2I15M2I9M1D2M2I4M1I4M1I11M2I27M3D14M1D7M1I17M6D21M1I10M1D3M1I35M2I23M5D41M1D22M2D4M4I13M2I3M1D3M2D9M1D24M1I13M1I17M1I12M4D3M2D5M2D9M2I7M1D10M2I13M1D16M1D6M1D32M2D7M1D3M1D3M1I4M2I8M5D7M1D10M1D27M2D11M3D27M1I12M1I10M1D26M1D18M1I42M1D6M2D9M2D6M1I8M1D5M2D15M3D10M2D5M6I16M4…	*	0	0	GTCCTAGAAGGGAAGTGAACAAGACTTCTGCTTTACATCCAACAAGGCTGTGGGTAGCTTATGCGGAGTTAGTGTTCAACCAGCAAGTGTAGACCACATAAAACTATATAGATAAACAATTGTTACCTATTGTGAACAAGCAAAGCTGCAGCATATCAAATAGAAACTGTGATAGAGTTCCAACAAAAGAAAAGACAGACTACGGGGGAATCTAGGTTAATGCAGGTAACACCTGTATAAGCACATGTTAATAGTGAATTGTCATTATCAATGATGCCTATATAACAAATGATCAGAAAAAGTTATGAGGGTCCCAACAATGTTCAAAAATAGTTAGACAGCAAAAAGTTACTTATTTCATAGGCCAATAATAAAAGAGGGGAAGTCTTAGCATATGTA…	-(/*$$-/&/45855+/((/'/3,$#$$$#'%#$$%%&./&&,,-:;?:87$.24;?<)0%(%'/7592256;;+%$(,0600:DEA1%/(0*'($&&&.4BB<508?63<674237996;6A@<@C850'3;:?CC=?-8EB59/9@3):+'.-))%%#%1A?9;8<61;6.,2%89,5.3C>?@3480.&'(&,#),&*.;))*24.*,$('222/4(736:40,-./024-/&$)5E?A>-%)4(8*32..=3><-?=*(((..873-/5-56:6/%''10/1,0::?3&-19?ECAA;951%,(/009$793/&:<4<063---+/.472E9;57%&8::99*9=144,1.)('$$(+2212,62896/.+8503834?@=9('+-/9))()515…	NM:i:322	ms:i:1020	AS:i:988	nn:i:0	ts:A:-	tp:A:P	cm:i:171	s1:i:911	s2:i:626	de:f:0.108	rl:i:0
a93ab1f1-6df9-4015-87c2-5401417dd254	0	KT992094.1	6249	60	4S7M1D1M1D14M1I8M1I40M2D25M3D25M3I26M2D5M2D1M2D23M2D17M2I16M2D23M1D42M4D24M1D6M2D18M1D13M2D6M1D16M1D4M1D18M1I28M2D1M1D20M1I21M1I4M1D17M1I45M1D18M2D61M1I2M2D3M1D19M3I9M1D23M1D22M3D3M1D5M2D12M2D6M1D26M1D13M1D15M1D9M2I29M1D9M1I2M2I12M2I16M1D35M1D53M2D2M2D25M2I3M3I27M1D7M1D7M2D30M3D28M2I4M1I8M1D23M1D33M2I2M1I9M1I15M1I11M2D17M1D9M2I5M1D24M2D4M1I16M7I1M2I4M10I7M1D1M5I2M1D11M2I1M1I4M1I1M11862N2M5I5M4I23…	*	0	0	CCTCAAACTATTGATAAACAATTGTTCACCTATTGTTGAACAAGCAAAGCTGCAGCATATCAAATATAGAAACTGTCAGAGTTCCTATAAAAGAACAACAGACTAGAGATTACCAGGGAATTTAGTGAGGTTAATGCAGGTGTAACTACACCTGTGCACTCGTTAACTAATAGTGAATTATCGTTTAATCAATGATATGCCTATATAACAAATGATCAGAAAGTTAATGTCCAACAATGTTCAGCAGTTGGACAGCAAAGTTACTCTATCATGTCCATAATAAAGAAGTCTTAGCATATGTAGTACAATACCACTATGGTGTTATAGATACACCAATAGAAAACTACACATCCCTCTATGTACAACCATACAAAGAAGGGTCCAACATCTTGTTTAACA…	55413755?91(2798>>:B>71/4+%(.4:7.((+47BC>:=19>>B<,25356601&)(,775*&-596*)'%%#)4-0**3&#%$,-067+)(*,26=7*,01398:G62-3<<<8783'&,)&#''+949.061:76:.&$%4.43610(+&#''+**('+++,,,++/0133243)%**$46*+&.-,80*,/7632&0,3/--100*964$4<0..0/8998/7346.9:?82+.'*&%')('(4-+''%&&&5)$$((%((''%(*(.0/,&&&0.:1<=?8.3,.54/8+-$/%7=@8,,/%*&,0//**8,()0/2)47;::13/%#*$6:<9.5/&&#&%)1/0%$%(3<334.).//%$(%$*444@6=46<>>>94$%0*.536455…	NM:i:271	ms:i:963	AS:i:931	nn:i:0	ts:A:-	tp:A:P	cm:i:160	s1:i:844	s2:i:728	de:f:0.1094	rl:i:0
7e218c65-de4a-4987-9c43-096c08c4d7be	0	KT992094.1	6397	13	11S5M2D33M2D2M1D7M2D4M3D6M2I4M1I12M1D5M3D5M1D2M1D9M1I2M4D12M1D6M1I16M5I13M2D6M2D7M1D7M5I8M1D20M9D4M1D10M1D20M1D11M2D6M2D1M1I3M1I8M1I7M1I4M2I35M1D2M1D3M1D32M2D1M2D15M3D4M3D7M2D3M2D4M2D2M1D13M2D4M1D2M1D11M1D13M1I5M1D10M6D1M4D17M2D3M1I3M3I7M1D5M2D42M1D6M1D15M1I24M1D4M6D6M1D8M1D25M1D3M1D8M1D6M2D14M4I44M1D4M1D23M6I8M2D11M1I4M3D19M1D11M2D33M1D7M2D5M2D1M1I8M4I5M2D7M1D9M2I6M2D6M1I4M5D3M3D3M3D8M1D19M2D28M…	*	0	0	AGGTGTATATTCCTGTGCACTTACATGTTAACTAATAGTGAATTATTGTTTATCAATGATGCTAACAAATATGATTCAGAAAAAGTTATGTCCAATGTCAATAGTTGGTACAAGTTACTCTATATGTCCAATAATAAAAGAGGAAGAGTTTTCTTAGCATATGTTACAATCTACTATTGGTGTTACTCAATGGATACCCCTGTTGGAAACCACCCACATGTCTACCAACACAAAGAAGGGTCCATCTTGTGACAACAAGAACAATGAGTCGGTCTCTGCGACGACCGCCGAGACCAGAGTATATTTCTTCCCACCAGCTGAAACATGCAAAGTCGTCAATCGAGTATTTCGCGATGCAATGAACAGTTTCTACTAGGTGAAGTAATCTGTCGTGACATT…	$(24.*&+*%')(''(+-2).'(*(,/;30.-.485*,66?>63(//,&$4/*&$#&.'%#$'24,685($.978,,65410/)2+''/21/'',*%-#)-,%&''02))..6;4)(,$'26/+45-1-&%%1310009=19H77.&,/2%&(02/-'&*(*214(+-+&#$$,,,-()2472/''%$%&&$876--&..--.(,/3762$&(41%*,,1($%%*,.+.%)%&..2'3<>:7/(&'$('$#"&'&)&/8,+%&)*)%)%%,1,$&$%$%%#$&(0.%%$+$4,+/58*/,(6$6'(&)(0+,%)($'%0=<::,'%'(..**)($%.34*%*9;;/0(&$%%0-(%&),+977/691)&#$%(%$)-14'$;89:/+'&&#$09..'&)…	NM:i:266	ms:i:376	AS:i:344	nn:i:0	ts:A:-	tp:A:P	cm:i:42	s1:i:272	s2:i:271	de:f:0.1608	rl:i:0
14e58cfb-a46d-4514-8cc0-a92a58599672	0	KT992094.1	6839	60	13M1D14M1D16M3D9M1I26M1I24M2D9M1D9M2I29M3D7M1D38M3I16M1I7M1I13M2I5M1D15M1D7M1D5M2I1M1D22M2I6M1D23M1D12M1D14M2D12M1I7M1D25M1D29M1I25M2D51M2I21M1D10M1D25M4D14M1I5M1D24M1D30M3D8M1D3M4D3M1D3M1D8M1D2M1I4M1I15M1D4M3I11M7678N6M2I3M8I11M3I1M3I6M1D8M5I15M4D15M1I7M1I17M2I23M1D11M1I18M1D34M1I5M1D18M1I34M2D11M1D17M2D16M2D8M1D8M1D38M2I19M1I4M2D47M2I3M2I16M2I61M1D58M1S	*	0	0	GTAAAATTATGACTCAAAAACAGATGTAGCAGCTCCGTTATCACTTTAGGAGAGCACTGTGTCATGCTATGGCAAAACTAAAATGTACAGCATCCAATAAAATTTGGAATCATTAGATATTTTCTCTAACGGGTGTGACTATGTATCAAATAAGGTGGACCTGTGTCTGTAGGTAACACATTATATTATGTAAATAAGCATCAAGAAGGTAAAAGTCTTTTATGTAAAAAGGTGAACCAATATAATAATTTCAATGACCCATAGTATTCCCTCAATATGAATTTGATGCATCATAATCATTCAAGTTATGAGAAGATTAACCAGAGCCTGTATTTATTCGTAATCCGATGAATTAACATAATGTAAACTGCTGGTAATCCTCTACAAATATCATGATAA…	$'2?AC;87:8/),.2?@@9C75979.(5-866,,=9.9:($##)'+,/4$(,06'(57588./3,(')-,$08=<98;8DHNHE9,*36)''$&#$$,.01.%68=BB3--.&7:6)'2<&%%')$10207<:.-6/-6/*--*803330()0;A4=2*(10851$6:31=?;:860500?:6&,8@=5&13769<66%%$*/85327,269<7*%%+')(,..,%%%&)$4:+((5243%,342551)&$%'&<2.0&&)/1-)*+3.*(#$%##*(1/0*06865-,)(&$2&013*+,247-+'&%68008,,,,*+*,=--,.*+$$&-=;0)(&*,**(,-73=7'3.+(((&-2==<2(&&;72>>=978613$#$#+:=?/(/0)17+-54…	NM:i:177	ms:i:790	AS:i:758	nn:i:0	ts:A:-	tp:A:P	cm:i:123	s1:i:647	s2:i:350	de:f:0.0967	rl:i:0
4f7421fd-c523-4e9e-ac3a-534f922cfd62	0	KT992094.1	7610	60	4M1D66M2I2M1I58M1I62M3I1M2D11M1I12M1I9M1D67M11D23M1D53M1D10M2D20M2I2M1I4M1I20M1D36M2D11M1I8M2I14M3D20M1I23M2D49M1I28M9D28M1I4M5D5M5D29M1I40M4D22M2D9M4D13M2D22M2D5M2I4M2D9M1I34M1D13M1I6M1D10M1D8M7I4M3I3M4I1M5I7M4I1M2I9M1D3M9915N15M2D3M1D7M4D13M3I13M2D1M1D22M1D30M2D3M1I6M2I12M1D24M1D22M2D4M1I7M1D17M1I1M2D45M1I6M1I3M1I5M1I1M1I12M1D9M1D6M1D6M1D6M1I4M2I30M1D6M1D2M1D32M1D4M1D3M2D5M2D27M2I9M2D8M3I14M5D4…	*	0	0	TCACAAGGAATCCTTGCAAATTTGAAATTCGAGGTCATTGCTTAAATGGTAAGAGGTGTCATTTTAGTCAATTATTTTTTTTTGAATGGCCACCCCATGCACTGCTTGTAAGACAAAACTTTATGTTAAACAGAAATACTTAAGTCTATGGATAAAAGTATAGATCTCCAACAAGAAATAAGTGGAGCTGCAGAGTAAATACAGAACAGAAGGAGTATGCTCTTGGGTGTAGTTGAGTGCTAGAGAGTTATATAGGATCAATAAACAATATAACTAAACAATCAGCATGTGTTGCCATGAGCTGAACTCAATAGTGATGATATCAAAAGCTGAGGGACAATGAAGAGCTAAATTCACCCAAGATAAGAGTGTACAATTTGTCATATCATATTGAAAGCA…	&%#%'.1A>=,+%%122211)&*56:9.<77931=666=51237>CC@F/59+&,.85'''0=55;494.<>D9<>1/3,:7>:20)-'3.%'065+.7.+,@3&%*-*+*(/9<?>3.?/?EFB;<>73/+88883*00/%330'(),91,/66649+&,0-.0$(*$&#&&)3///.0-)0+A.14.&%3<580//'7+/:8:96.+%$'),/+127+*'()*102863+(&*1699:702%805111/--&546354637766443*),*,2333344;686+&060001:50(%&$+&"$330-'+01%70;)(00/---020.'.,,%/.:468I=;;>??<;D==:1&&).:0+/+(&$%0),1?(&.89.%+,,%&2/37-*$,):;;;'+7…	NM:i:287	ms:i:1086	AS:i:1054	nn:i:0	ts:A:-	tp:A:P	cm:i:228	s1:i:1060	s2:i:676	de:f:0.1	rl:i:0
7dccdeee-eded-4751-becb-970ccde89a1d	0	KT992094.1	7611	60	2S13M1D25M5D17M1D14M1I13M1I15M2I2M2D5M3D2M1I24M3D1M1I23M3I18M2D10M1I5M1I11M1I13M2I6M5I4M1D36M2I28M1I26M1D9M1I19M1D11M2D1M1D13M1D1M2D3M2D17M1D8M1D19M1D12M1D14M1D49M1I33M1D6M1D21M1D25M1I63M4D21M1I12M2I2M1D63M1D19M1D13M3D20M1D7M1D3M3D15M2I3M1I6M1I5M3D50M2I19M8950N16M1D15M1I7M2I6M1D6M4I3M4I3M2I6M1I15M1D25M4D7M1D5M1I14M1D44M1D22M1I34M1I10M3D30M1D11M2I26M1I4M2D9M2I3M1D5M1D9M1D24M1I7M1I37M1I4M1D22M1I31M…	*	0	0	GGCACGAAGGAATCCTGCAAATTTGAAATCTGAGGTCGTTAATGGTAAGAGGTGTCATTTAGTCATAATTATTTTTGAATGGCCACCCCCGTGCACTGTTTTGGTGACAATTACATGTTAAACAGAATACTTAAGTCGCGATAAAAGTATAGATACCTTATCAGAAGAAATAAGTGGAGCTGCAGTTGGACAGTAACAGAAAGAGTATGCTCCTTGGTGTAGTTGGAGAGTGCTGAAATAGAAGTTATATAGGATCAATAAACAATATAACTAAACAATTTCAGCATGTGTTGCCATGAGCAAAATCCACCGCTGATTTTAATAGTGATGATATCAAAAGCTGAGGGGACAATGAAGAGCTAAATCACCCAAGATGGTGTACAATACTGCATCATATTG…	(%,7.;:<:=FH473434+453*5?866,%&&%/-%$$(%($)5=<(:497</&5..0,+-8;:3%77>417-6,==587*C<+)*/675'))/,.86'*,$%'%(533+0-'+''%)5884+67/.-(.)6<<9/$$')34:;;,166721=901667;91**&48>==699A=8932-7-0.0*'$0.0.1)/),.-%%37,2=@==60)-&13+490,61+/+%1116:681.-+,,4+.)550.**.4;;<6:@<:;:+741,-00.-.21011+%&$%$%$$,197762/%$2)1'''&&$((")%%*-(='.&$423%.5;7/=9/)($$)-,,/5/-)/763976037<<4;86+++0&$036+=:21$&*9.'*;:5'(04&3+//.&..:…	NM:i:278	ms:i:1095	AS:i:1063	nn:i:0	ts:A:-	tp:A:P	cm:i:174	s1:i:930	s2:i:489	de:f:0.1116	rl:i:0
15f07d47-7bd2-472f-8ac9-cb0be4ed295c	0	KT992094.1	7611	60	14M1I7M1I6M1D8M2I2M2D1M1D60M1I5M2I9M1D25M1D11M2D8M2D36M2I7M1D1M2D5M2D6M1I8M1I10M1D24M1D17M1I9M1I9M3D20M2D8M1D9M1I7M1I22M1D5M1D3M3D4M4D72M1D9M1I20M1I39M1I9M2I1M1I5M4I3M1I3M1D21M1D34M1I15M3D31M1I45M1I11M1D10M1D20M1D3M6D5M1D11M1D6M10D5M1D2M1D9M1D3M5D1M1D4M5D6M7D2M2D3M1D4M1D2M1D3M4D6M1D10M1D4M3D5M2D1M2D6M1D8M1I9M109I2M6734N29M1I12M1D11M2I5M1I33M1D2M2I1M2I17M1I6M1D5M3D18M1I10M1I10M1I5M2I1M3I45M1D2M1D1…	*	0	0	CACGAAGGAATCCTCTGCAAATCTTGAAATCGAGGTCTAATCTAAATGGTAAGAGGTGTCATCATGGTCATAATTATTTTGAATGGCCACCCCATGCACTGCTTTGTATTAGACAAAACTTATGTTAAACAGAATACTTAAGTCATGGATAAAAGTAGATACCATCAGAATCAGGTGGAGCTGCAGAGTTGGACAGAACTAAGAAGAGACGCTTTGTAGTCTGGAGTGCATAGAGAGTTAACAGGATCAATAAACAATATAACTAACAATCAGCATGTGTTATCCATGAGCAAAACTCCTCGAACTCTAAAGTGATGATATAAAAGCTGGGGACAATGAAAGAGCTAAAATTCACCCAAGATAAGAGTGACAATTTGTATCATTGAAAGCATGAGGAAA…	',+9759;>;.1.($*14+*))$*06=;;.%)&-7)$&'&+%17;<6+67584/0%%1.131+&&,1+&-254:.+5/,78:4.5435)+97:@?=:..80'1%30'$%%&22788.*)'-76::77;::99:',%&0&-&44)&0+8<;??973*$*79+-'(&&)+,+'*$$$%.2B74%$(390278-.,*(4)&&%#$)**6&3%$$$$$63(**)'*187:;93$.+201=0)4)%&149:9*(,4334555.(.775/308804216-*+%))$,%%&,&&;:8167.',-%)#%*,+(&%/+*+3;>41;54,'-445+40'/8:9/.,-887<6:2)(3<<=:',+,34*5-/2-38+444**$#&()')/-(%,9:BJL776(%$58=>;…	NM:i:364	ms:i:612	AS:i:659	nn:i:0	ts:A:-	tp:A:P	cm:i:108	s1:i:556	s2:i:382	de:f:0.1204	rl:i:0
7c84392d-5e8d-4975-b0bf-a10969ffdfc1	0	KT992094.1	7612	60	12M1D13M1D14M1I69M1I19M1I11M2I44M1I10M1I26M3D18M2D48M1I8M1D3M3D22M1D30M1D17M1I5M1D4M4D4M1D11M1I5M1D43M1I22M1D7M2D71M1D5M1D5M1D6M1I11M3I72M1D13M1I8M1D21M1I5M1I21M3D26M3I12M2D15M4D10M7D36M2D12M1D23M1D8M1D17M2D18M2I16M6D3M3I12M1I2M6I20M3I5M8954N3M12I65M3I15M1D18M1D11M1D26M1I20M2D35M1D21M2I18M3I2M5I6M1I5M1I15M1D14M1D1M1D17M2I24M1D40M1D22M1I5M3I7M1D11M1I14M1I12M1D4M1D11M1D4M1D39M1I8M3D1M1D30M2D33M1I3M…	*	0	0	ACGAAGGAATCCTGCAAATTTGAAATCGAGGTCATTGCTCTAAATGGTAAGAGGTGTCATTTTAGTCATAATTATTTTGAATGGCCACCCCATGCACTGTCTGTAAGACAAAAACTTTATGTTAAACAGAAATTCTTAAGTCACTATGGATAAAAGTATAGATACCTTATCAGAAATAAGTGGAGCTGGCAGAGTTGGAACAGAACAGAAGAGTATGCTCTTGGTGTTGGAGTGCTAGAGAGTTATAGGATCAATAAACAATATAACTAAACAATCAGCATGTGTTGCCATCAAGCAAACCCTTGAACTCAATAGTGATGATATCAAAAGCTGAGGGACAATGAAGAGCTAAATTTCCCAAGATAAGAGTGTCACAATTTGTTCATTATTGAAAGCATA…	(35*+76>>*0%430/)))/;>;98-(()05-'$$<;-''27<?=EG:=A?:9C>=,(()6288994*(2478329,979'1>7<2./9==A78*$%<5($06/4:75,5<CGC6;19@=.4EABBB?999/,,*&)(755$#%+-68?23:;9;:>;35;65%%,*+1((6<<<<0/087+B87*$$$/9?47>;4>&$25@<>8;>>><0:<9.62%,(&,1.0.3<@0>5>997='<49/.(($88%&'''''(%(((-$)50/9><:16&0%'0.-*7524:991.)$##&/23(*.$'(4==<.+-322827=<D;:@52(>BB51:209994666+'8<3&:7:6571'&&43/>;6/2:?47::+$$'6/3&42,(('(($(')*3;=761$…	NM:i:242	ms:i:1210	AS:i:1178	nn:i:0	ts:A:-	tp:A:P	cm:i:216	s1:i:1043	s2:i:601	de:f:0.086	rl:i:0
6081ed93-49ef-4c84-83d7-4f660c694dbe	0	KT992094.1	7612	60	2S5M1D50M2I1M1D8M1I2M2D40M1D30M1D73M1D10M1D28M1D4M2D39M2D25M1D28M1I5M1I8M2I12M1D7M1I22M1D28M1D36M2D19M2I60M1I30M2D32M2I16M10D38M2D3M1D25M3D2M1D36M1D13M1D14M2D25M1D16M4D4M2D5M1I13M1I32M1D27M1I8M4I4M2I11M1I7M6I1M2I3M1I4M5I6M11329N6M1D5M1I46M1D19M1D2M2D45M1D14M1I40M2D27M2D19M1I4M3I15M3I55M2I20M1D10M2D7M2D4M1D9M2D95M1D12M1D87M1D17M1D14M1D17M4D11M2D10M1D75M2D6M1D11M2D3M1D26M1D11M1D20M1D4M2D7M1D30M2D6M…	*	0	0	GTACGAAGAATCCTTGCAAATTTGAAATTCGAGGTCATTGCTTAAATGGTAAGAGGTAAGCTTTTTAGATCAATTATTTTGAATGGCCACCCCATGCACTGCTTGTAAGACAAACTTTATGTTAAACAGAATACTTAAGTCGTGGATAAAAGTATAGATACCTTATCAGAAATAAGTGGAGCTGCAGAGTTGGACAGAACAGAAGAGTATGCTCTGGTGTAGTTGAGTGCTAGAGAGTTATATAGGATCAATAACAATAACTAAACAATCAGCATGTGTTGCCATGAGCAAACTCCACTGAACTCAATAGTGATGATATCAAAAGCTGAGGGACAATGAAGAGCTAAATTTCACTCCAAGATACTAGAGTGTACAATCTGTCATCATCATATATTGAAA…	$+,41&,577-&/%)*+-//06=744341'&$('1*+/81&%/0120*71575843)$$/'&(,1*&'%-++/(47./58:5=6675766=464):1,0?<37>?85=<:<<53++'(%%5,3::8635098111*;?9+%#'&,&*233254./21+2664/*41-'.*'''25:?,>>A520/<=98911:99?;>>796>=:<?,'(43$#*+5085,436.(4;98>5@)88<;65/$+.@?:+672+%%'10.66226;:2:95$/22()-(*+/:2/0)400--+%'&,)*+-=/,,1245:+;<?><4:36;<@CF;<3342:5;9@:<=A?B><35A:98)(&$#$)642>276(&%168104-'3543'54-+,'#&(+++',%+5;67:…	NM:i:206	ms:i:1278	AS:i:1246	nn:i:0	ts:A:-	tp:A:P	cm:i:272	s1:i:1231	s2:i:685	de:f:0.0771	rl:i:0
1c3d8239-be84-4d1f-bb13-88ccaa63df6b	0	KT992094.1	7612	60	16M2I13M1D1M1D18M1I10M1D27M1D21M1I13M1I6M1I10M1D40M1I4M1D21M1I5M2I23M2D9M33N11M2D10M2D54M1D19M1I5M2D3M1D5M2D14M1D68M1D7M2D11M1I28M2I9M1I16M1D18M1I10M1D6M2I18M1D2M2I52M1D9M3D5M1D16M1D13M1I12M1I25M2D11M6I13M1D2M1D15M5D3M4D19M1D14M1D3M2I2M1I3M1D64M1D10M2I1M5I1M2I5M1I2M9936N6M2D15M1D4M2D3M1I6M2D4M1D23M1D5M1D19M2D2M1I17M2D19M3I23M1I11M1I31M2D10M1D11M1I6M2I20M2I6M1I7M3D4M2D8M3D20M1I10M1D6M1D17M3I4M1I11…	*	0	0	ACGAAGGAATCCTTGCATAAATTTGAAATTCAGTCATTGCTTAAATGGTATAGAGGTGTCATTCACTGATAATTATTTTGAATGGCCACCCATGCACTGCTTGTAAGACAAAAACTTTATGTTAAAACAGAAATTCTTAAGATATGGATAAAAGTATAGATACCTTATCAGAAATAAGTGGAAGCTAAGAGTTGGACAGAACTGCAGAAGTATACGCTCTTGGTGAAGTTGAAGTGCTAGAGTTATAGATGTGTTGCCGAGCAAACTCCACTGAACTCAATAGTGATGATATCAAAAGGTTGAGGGACAATGAAGAGCTAAATCTCCCAAGATAAGGGTGTCACAATTGTATATCATATTGAAAGCAACGGAAAAACAATAAACAAACTATCCATCTGT…	'%&))-2667-.+02*('.0007*42333'##(+,,7<76575565==76//8,5F>=200.-'&+7;.+21/-&06/4:1,'/*,(&-:71+,%''840-.,3,4:0368::85:/;8<B==:8::8<=8870)&&%%%*%&+-3;'-0136?:=46C<<9:9:+7,+47/,-((,2353(+560$0847/5)72-*,&%&($$...0,$'%$$(&)')&(#'5-/7,/.$)4('((2.20((('(5&2=752<<330(;:;?((/,5,/9=>>/0'(1.',:>;795,$'*0645-((***59;;@/@1@779;<8B<;;/&$&41)?<62/02)+75*&(.33356**-+---,+)/,56742'%%/9688663010.(&&'&%$3758953'9?@…	NM:i:290	ms:i:971	AS:i:875	nn:i:0	ts:A:-	tp:A:P	cm:i:156	s1:i:794	s2:i:460	de:f:0.1105	rl:i:0
d029af43-29e0-4b40-9be4-a93aef5d7ceb	0	KT992094.1	7615	60	1S9M1D14M3I18M2I30M1I16M3D9M1I2M1I5M1D18M1I5M1D20M1D4M2D2M1I5M1D2M2I3M1I19M2I7M1I14M2D11M1I7M1D13M1I13M3D7M5D12M2D4M1D27M2D3M1D9M1D20M2D21M2D11M1D5M1D10M1D12M1D10M2I48M1D9M1I11M2D15M3I16M1D15M2D14M1D1M1D10M2D13M1D32M3D6M1I21M1D16M1I6M2I10M1D22M1D5M2D4M1D3M1D29M2D5M3D19M1D3M1D7M3D8M1I2M2D7M2D14M1I4M1D20M1D7M1D3M1D4M1D4M1D3M1D8M1D18M1D7M1I1M2D3M1D11M9878N10M4I3M1I1M4I3M1I31M3I2M5I8M3D23M4D12M1I22M4…	*	0	0	CAAGGAATCCTGCAAATTTGAAATCAATTTAGGTCATTGCTTAAAACAAGTATGAGGTGTCATTTTAGTCATAATTATTTTTGAACGGCCACCCGCACTGTTTGGTGAAGACAAACTTTATGTTAAACAGAAATTCTCAGTTTATGGATAAAAGTAAGATCTCCAACAAAGGCTAGGGTGGAGCTGCAGAGTTGGACACAGAACAAGAAGAGTATGCTCAATGTAGTTGGAAGTTATAAGAGTTATATAGGAACCAATAAACAATACTAAACGCATGTGTTGCCGAGCAATTCCACCTTGAACTCAATTGTGATGATCAAAAGCTGAAGACCGTGAAGAGCTAAATTTCCAAGATAAGAGTGTACAATTGGCATATCATTATTGAAGCAACAGGAAAAC…	%'..8=7*'%')3544/(:?;88-$%$)))+.0100575*),67*))'*20%%*9;>791)**:-78961/(,35$$,)5&248)(*&+*'*,&')((6+&$$$%'$(/:7<99*)1&02,521543-;>8880%+$#%*8-$%$.6,),--+;1'29-0#%)+/33237($$$%54:3,)'.+3((9:48<<)3))$'*///*$55,%,-8)10,&$)*&'$$$&'))&(,1(&&$%)6+4832-%%&,0('''$%+++*($&%%#''&$%###&-+214/,.169448(%,%#'&&793'01)*40(')=<2?8)$(6=;;460%',''&(&+28931.3445$'%5/*72'+)55),*%*)48<611$%(+&(10+***(').0.*'(&);44332…	NM:i:356	ms:i:865	AS:i:833	nn:i:0	ts:A:-	tp:A:P	cm:i:112	s1:i:673	s2:i:417	de:f:0.142	rl:i:0
68fec1d4-2b07-405b-851b-bacdd79af519	0	KT992094.1	7616	15	3S8M1D7M1I13M1D5M1D9M2I11M1D17M1I2M3D3M1I5M2I2M1I11M1D7M3I3M5D9M1I4M2D6M1D18M1I43M1D3M1D6M1D3M2I1M1I15M1D9M1I21M2D23M2D11M3D17M2D3M1D7M2D21M2D3M1D12M1I5M2D9M2D17M2D11M1D15M1D10M1I34M1I28M1D12M1D5M3D5M3I40M1D7M1D9M2D6M1D2M1D30M1D27M1D10M1I16M2D33M3D32M1D1M1D3M2D10M3D2M2D9M2D28M1D7M7D1M2D1M1I47M11011N17M35S	*	0	0	TCCAGGAATCCTGCAAATCCTAAAAATCAAGGCATCGTCCAATGGTCGCAGAGGTGTCATTCAGTCATAATTATTTCTGGGCGCACCCTGCACTGTACAGCGTGAAGACAATTCAACGTCAAACAGAAATATAAGTCGCGGAATAAAGTATAGATCTCCTTATCAGAAATAAGAAGAGCTGCAGAGTTGGACAGAACAGAGATATGCTTTGCAGCCGTAGTTGGAGTGCTGAGAGTTATAACAGGATCAATAAACAATATATAAACAATCAGCATGTGTTGCCAAGCAAGCCCCTTGAACTCAATGGTGATGATCAAAAGCTGGGACAATGAAGAGCTAATTTCCCTGATAAGAGTGTCACAATTGTCATATCATATTGAAAGCAACAGGAAACAATAA…	%'$-/73/'),&/0*,/)'*'&%*.0/)'(-(%#$&)*%.+1&*.)'$$'0----5%%%((%)*++'$&&()*/*&%)+%$%%%#%(&#$(&'./&#%$)$$($$)2)*+-'*%%%'+0&)))-47:98-%&+58.($&330&.,-/843+.::2'(,,(-0-&1700.,$$(#&-(%&)+5/67/1',466'5+('/102&,$(0/('&*.//.-%%+,.5,=16/$$%&%-('741'$#%/46.-%)0/:7488:1%53,/1/,00,)*&&(&%))++))&$%,+&$$+/53'+31//%'(,$)&.5054+)'*464),:2<5,.,*)00(5587610-%$(3.+-02)+2-397($%-22*,/-$%)&.+*)#*.-2;<91*'+$&/942-*))/*…	NM:i:167	ms:i:410	AS:i:378	nn:i:0	ts:A:-	tp:A:P	cm:i:64	s1:i:338	s2:i:337	de:f:0.1401	rl:i:0
75dc076a-cf63-4eae-ac0d-48f84843c2ee	0	KT992094.1	7625	60	17S20M1I25M1D9M2D24M2I17M1I44M3I1M1I2M1D2M2D17M1I19M2I7M1I5M1I1M1I9M1I20M2D43M3D9M1I3M2D21M2I4M1D17M3I11M1I19M4I17M4D19M1I25M1D6M2I15M1I9M2D6M1I6M2D11M1I19M1I9M1D5M3D6M2I17M1D14M1D14M1D17M1D37M1D23M1D17M1I5M3I3M1D7M1I2M1I9M2I7M1D7M1I5M1I22M1I17M1D1M2D23M2D28M1D14M4D20M2I3M1I11M1D15M1I8M1D14M1I5M3I4M2I4M1I7M8933N4M1D11M4D2M2D5M2I3M1I2M1I7M1D2M1I1M1I7M1I14M2D8M3D3M2D3M1D22M1D17M1D59M1I19M1D2M3I6M1D…	*	0	0	ACGAAAGGAATTCCAACTGCAAATTTGAAATTCGAGGCTCATTGCTTAAATGGTAAGAGGTGTACTTTAGTCAATTATTTTGAATGGCCACCCCATCCGCACTGCTTGTAAGACACAAACTTTATGTTAAACAGAATACTTAAGTCTATGGATAAAAGTAAGCTGAGTATTTCCAGAAATAAGTGGTAGCTGCAGAGTTGGACGGATTACAGAAGAAGTATCGACTCTTGGTGTTAGTTGGAGTGCTAGAGAGTTATAGGATCAATAAACAATATAACTAAACAATCAGTATGTGTTATGAGCAAACCTCCACTGAACTCAATAGTGATGATTTATCAAAAGCTGAAGGACAATGAAGAAGAGCTAAATTTCACCCAAGATAAGAGTGAGGCCACAATA…	'0,4;:498.5(1($$$$$-000/0>9:BB<4/.%''&(((*/*$'788)45917=>BB@4>7))'1*'%+((953288404><;763-++:85%$'&&(-.<9/%9;94;;3+('05.37*DC;<:6C653).321'%&49:;+$*.;0?5/0:@?8(###$'(%-&%&'',*7<??<9--=9+,*4653-9=72/.0110,-10&$$+1-('%45(#$%"+%&$*(&.113',+,(44=().1/01?0;'4264.'9B94'+&-8<;?>C@&6/79?<=<9561))&$'23543/')==>8;(&&($%'$'.*)'(2/032+3<,>=664'**4-5B*%$.)%&'=D;=8D:<;<2((':>87+***(*&%(9728.;:<?8035*&../+/195-&…	NM:i:260	ms:i:1131	AS:i:1099	nn:i:0	ts:A:-	tp:A:P	cm:i:211	s1:i:1038	s2:i:540	de:f:0.1043	rl:i:0
6f9710a5-313f-4fd7-9bd7-51f943f5ddd0	0	KT992094.1	7928	60	3S22M1D20M3D20M1D5M2D4M1D18M2I48M2D15M1D73M1D3M1I10M1I6M2D57M3D10M1D49M1D22M1D3M3D29M1D6M1D46M3D17M2I5M1D5M1I3M2I5M2D10M1I15M2I26M1I28M7I20M6D1M5D6M2I12M1I19M3I10M2I2M1D7M7739N3M1D15M2D27M1D49M3D12M2D43M1I21M2D20M1D1M2D37M2D31M5D21M1I13M1D23M1D6M4D22M3D14M1D3M1I7M1D2M3D8M2D7M1D42M1D23M1D26M1D9M1I5M1D34M2D48M1I4M1D16M1D5M2D8M1I2M1I6M1D9M1D15M3D31M2D44M2I8M1I44M1I16M1D35M1D29M2I23M3I11M1I14M2D5M1D1…	*	0	0	TGCAGTGATGATATCAAAAAGCTGAGGACAATGAAGAGCTAATTTCCAAGATAAGAGTGTACAATTTGTCATCAACATTGAAAGCATCAGGAGGAAAACAATAAACAAACTATCCATTTGTTAAAAAGATTGCCTGTAGACGTTGAAGAAAACCATCAAAACACATTGGATATCCATAAGAGCATAACCATCAACAACCCTAAAGAATCAACAATTAGTGATACAAATGACATCGCCAAAAATATATGATAACCTGACAAATATCCTTGTAGTATAACTTCCATACTAATAACAAGTAGATGTAGAGTTATGTATAATTAAAGAACACATTATATTTCAATCAAAACAACCCGAATAACCAACCGCATCACCGAATCAAACATTCAATGAATTTGGACC…	$')-1?A;5;:0*331?CG<?/**%/8242&66-98::(.73&'%40*A<72576-77>7029;8%71+$$''(&'',===>3723'&*)(&*23456578580,.58/,796:;:5$6;@<=AFA@6/1/**&##$/7876%-++85==5,0-0839@333%%#$89:70<:/542.35;-.,+24*8>52,(&),-74,8<E89=>++%&&%/0,-1964033;:84-&#%,/8:3445(50%(*74*(+.1+6+-47<975.)***)*6770'##()(443,-5:;5)%%%-1%54574126-1+*$),,&(**2+,-=743,%$##32,$50:535/67>9802238/&-1,)&&-,***,++,*#%%-8&458222&'')'((0&&'%1/:002…	NM:i:227	ms:i:1218	AS:i:1186	nn:i:0	ts:A:-	tp:A:P	cm:i:240	s1:i:1153	s2:i:806	de:f:0.0866	rl:i:0
492dbf67-2b5e-4575-985c-8918c4a24e63	0	KT992094.1	8229	60	5M1D21M1D6M2D16M2D16M2D9M1D13M1D9M1I1M1I7M1I5M6I1M2I24M1I29M2D16M4D6M2D11M1D7M2D6M2D4M2D13M3I10M1D1M2D31M1D15M3D18M12191N4M5I3M1I9M4I10M1D25M4D12M5I6M2014N29M2D4M1I16M2I36M1D13M1I35M1I1M1I2M2D3M1I1M2I10M1I26M2I40M1D7M2D10M1I6M13D3M11D8M3D3M14D8M1D1M1D10M1D7M3D2M2D16M2D27M2D17M1I11M1I7M1D9M2D4M1D8M1D10M2D8M1I7M2D6M2D29M1D19M2I15M1D19M2D7M1I18M2D12M4D21M9D22M2D22M1D2M1D12M1D12M1I1M2D26M2I2M1I10M3I3…	*	0	0	AGTAGTGAAGAGTTACTATGTATAATTGAAGAACACTATATCACAATCAATTATCCAGCTAACCATGTACTCATGAATCAAACATTTATGAAATCACTATTGGACACTCACCAAGAAATGAGAATTGATTGACACAATTCAAAATTTTTCTACAACAACTAGGTATTATAAAGGATATATACAATATATAAGTGTCAACACTCAATTTAACACTTTTTATTTACTATTAATTCAAACAATAATTTAAGATTGACAAAATAGATCCCATTATTAATGGAAATTTGTTGCTGCTTATCTCGACAGTTATTTAAAAAGAAAATCCCCCATCCCTACTCCCCTATCATCATAACCTCATATCAACCCCACCCATCACACCGTTTCCTAAACATTCCCCGTCTT…	%0*3*$&%52,9=.,2736;-$///+$$+3:*'')()$,#0%*-1:56//%'*),-,((&0,),,.7.+($'''2;9703763%%%#,)-66%*,%%)%):1</,%+)$#%,-12...(#+3::9.4./+/***&'1021179;863-)(-,35./'%$%/6:+%2/'+&&%5<..&./68:97,&,$1**:77.$/76&&2**,-(+/-./&))*(442)'''5302457,)*0..332/0)'$&-'#'**.+2221*+47.+564//-16;43:>))))'),+1/+.6'***($$#,&%(9,,++%0+,,,'*322'0*-(4,(&'0(#%$$-//+#%-,-/0($$$%-))')&*%%&)').%&78-(&$'"'%%-&$3''/)&'$'*%&+0.,$'$…	NM:i:273	ms:i:578	AS:i:514	nn:i:0	ts:A:-	tp:A:P	cm:i:109	s1:i:511	s2:i:438	de:f:0.1294	rl:i:0
30de329b-e9cb-4f4e-a3a2-e26b89f5e56e	0	KT992094.1	8810	18	10S16M5I3M6486N18M1D3M1I1M2I5M1D28M2I4M2D15M1D11M2D6M1D21M1I10M2D1M3D1M1D12M2I29M1D9M1I5M2D12M1D6M2D7M2D11M7D18M2D4M2D15M3I15M2D8M1D4M2D26M2I6M2D12M1D3M2D35M1D16M2D14M2D5M1D8M1D6M3D9M1D6M54S	*	0	0	GAATAGCAAGTACCACTAATTTACTTTCCTCAAAGCTAGAGATGGGCAGCAATCACTACTGGGTCGATAAAAGGTATAGAACAAAATTTGTTTATGACTGATGAAGTAGCAATTTAAAAATAACGTTATATGATAAATTGTTACATTTAACATTATGCTCTGTGAGCGATACATACATAATCAAATTGAATGGCATTGTGTTTGTGCTGTTATTACAAAGTAGATATTTGCCCTGTAATAATTGTAGAAATCCAATTTTTGCCAGTACTACAAAATAGGTTATATCGGAAATGATGTGGGAATTAACACATTGATCAACCTATGGTACTAGATGACAATTGTGAAATTAAATTTTCTCCAAAACTAGGTGATCATATGACCAATTATATGAATCAATTA…	(782%4*/956&'*$$'15.%..&%$&%'$&'$'.*-(039?=.97755.9:7'''&%*--)',*-;39<5421)$+19+**4ABC-0993*)+21/*$-005;>?85/,''./)26;<<6,++%',*)#')(-232*(%,3./+,),+)&&'%%+1,+%%#(%#$%033&%%(')'%&&*$(,*,2*00&2.3$$,-('&.0594*%&+-0%%$*++%(#$#$((--.)*.-+(*..-..*/4'-0(11'(2120+0%&0350-.+.))1:9=,5$,<;780%/#(378:9951%'&235/7-)*+./*)*&#&('%(41''12/'...896@:94%-00-644(355699,&'&%*&7;;95+-)$/:1(.119-3/183=/97-&2(///&00/)'…	NM:i:100	ms:i:212	AS:i:180	nn:i:0	ts:A:-	tp:A:P	cm:i:22	s1:i:120	s2:i:119	de:f:0.1366	rl:i:0
0749c556-ea3c-4bf7-8eb7-848c5c700b62	0	KT992094.1	12542	23	28S13M2765N11M3D8M2D2M1D11M1D5M2I12M3D6M1I11M2D4M3D13M1I25M1I5M1D10M3D1M4D1M1I13M1I13M1D2M1D51M2D15M4D13M2D8M1D21M2D42M2D3M1D14M3D1M1D5M1D20M147S	*	0	0	GAATCGATAAGTCTCCTCTAAATACAGTATTCCCTGCATCAAGATGGGCAGCTGTTTGAGCGTAAAAGTTAGATATAAGCTGTTTCTGTGCCGATGAAGGTAGCATTGTTAAATATGCTATACTGATCGAATTAATACATTTAACTAATGTTTCTGGCTTGGCAGTGATTTGCCAATTGAATGGCTACTGTGTTTGTGCTGCATTACAAGTGGTAATATTTGCCCTAATAATAATATTGTAGTAAAATCCAATCACAACAATGCCAGATAAAATGGAGGTTATATGGGAATGATGGAATTAACACATTGCTCAACCTAATGGTCTACTAGATGACAATTGTGAAATTAAATTCCAAAAACTTAGTGATATATGACAATTATATGAATCAATTATTATTT…	%53,$)31%(')$%*%(%/221*%&)5%-$/*.*#&$)%++/26-01$*&,*.-0(+)#($()-:@8421+6,+$%'''&(/+',#%*%'',/5:7*%..22$$%'13;07<;5+)(&--+&&(/-*%)*,,...,$%$&&1*)(.(#%*)'(&011-%+237$.42.1+&'&,.1.5633+/++$$$46930+7:32//4.,)')07693.2/'')&*03;3::-34/77575.$.85/$;7433-14611,%%++3029<95*'7/-;????,C9=A+10(*./<<*2/9825<:9<--(-''%%9*)'-./32+,,)8?2*)*891879;93987:23:666466897)21.3443.'%&*11--$)*,6..'.')',%-52+1.(()(%&**(/1…	NM:i:71	ms:i:192	AS:i:160	nn:i:0	ts:A:-	tp:A:P	cm:i:28	s1:i:138	s2:i:136	de:f:0.124	rl:i:0
187cd208-b37a-4f23-9250-8ed44a1abc69	0	KT992094.1	13800	19	16S15M4I1M1500N9M2I20M1I3M1D10M2D11M3I3M3I15M2D4M2D28M1D14M1I7M1D8M1I3M1I21M1I6M3I7M1D7M1I2M1I4M1D17M1D5M1I4M2I4M2D30M1D11M3D3M1D27M1I4M1I3M1I15M5I24M1D7M1D4M2I2M1I5M1D12M1I3M2D10M2I7M1D5M1I5M1D11M2D1M1D6M2D7M3D9M1D16M2D8M4S	*	0	0	GAATTTGATAGTACCTTATAATTTATTCCCTCAAAATCAGAGATGCAGGCGGCAATTCTTTGAGGATGGATAAAGTTAGATCAAAATTTGTTTTCTGATAGCGGTGATGAAGTAGCTGTTAAATAACATGCTATACTGATAAATTAATCACTTTATTAATGCTTTTGGCTTGACAGTGAACACCATCAAATCAAATTGAATGGCTACTGTGTCATTTGCGCTCGCATTCACAAAGTGTGATACTTGCCCTAATATAATAATTGAATAGTAATACAATTTCACAACAATGCCAGTACTACAAATGGAGGTTTATGGAAATGATGGAATTAACTTAATACACACCAACCCTGCAGGGTTTACTAGATGAACAGACAATTGTGAAATTAAATTCTCCAAAAA…	)/)119>7&%&0//'%%$))(&$(3%+164$'&%%$()/2691($##'%&%%/665+%+&$%$&*-,'))-189<9//.0,(*8;;+&*)'*&%#$-+*'%$&(#-*.5-&730-'&-*+.66%'$%#$*+**-',/60.24432%$%$#%'.-0+665493+-27.,&++)%&,022(%%%)%%($)+,*((0+188:=;30.&%%''/3'#$%$,,(-%%#$%()(##%('.3%$&*)'##+.+*-10)--$'&&&+*'-,'''*1%/1(&',-*)(%#%&%$&(&#'(,*.21//32--*30++*.%'((18655382/+3614//0-))&%'&'#'%+2-+*2&)$$%)))(((,+%(110-'&$#)+00/+9;4589<::9<;60&#+$(6775…	NM:i:120	ms:i:161	AS:i:129	nn:i:0	ts:A:-	tp:A:P	cm:i:19	s1:i:92	s2:i:89	de:f:0.1781	rl:i:0
abb26f1c-a811-47a1-9e87-513acf9713a9	0	KT992094.1	14555	18	1S15M729N14M1I20M1D3M1I18M3I36M3D8M2D25M1D17M2I1M2I11M2D8M1D26M1I3M1I11M1I20M2D4M2D9M4D4M1D17M4D16M1D17M2D2M2D14M3D9M1D10M2D4M1D17M1I16M2D35M1D22M3D7M1D9M2D10M9S	*	0	0	AATTTGATGTAGTACAAAATCTCATTCCCTCAAATAAGAGATGGGCAGCAATCACTTGAGTATGATCAAAGTTGGCAGATCACAAAATCTGTTTGACAATGATGAAGTAGCAATCAAAATCATGCTATACTGATAATTAAATACATTCATTAATGCTCAAACCATAAAAGGCAGTGATTTACAATCAATTGAATGGCATTGTGTTTGTGCATCGTTAACCACAAGTAGTTGATATTTGCCCTAATAATAATTGGTAAAATCCGCTCACAATGCCAGTACTACAGCAGGTTATATATGGGAATGATGGAATCAACACTGCTCAACCTAATGGTCTAGATGACGTTGTGAAATAATTTCCAAAAACATAAGTGATTTCAACAATGACCAATTATGAATCAA…	32/*:<1*$%$%)&&&%%%#(.,-/,'(/$*-32*#,.23358=?:*<.;9,$##%*/*38%(7/''+2/0($%#$(*5&#$'7::=0-74,60-0*,-26/))+1423(((*1(*-01%%%)0)+/*$%452'.1&2555*%%$$.)..68143',&%%#%%&%%%&'++*+-01,*&&$$-,)'&&%*,/)22/2((8,.43.04'4*"#$1-1(%#$$2.7()*/.16,+&+('/044666546)1.)'%22*5;8+0/&$&###'*(6;2*8-$&%"'2$$%+61..0-((')8;421?:88@;1*(1-1&)0(%##$#+---/-72'%&*.-01)+%(-+.910%+,+'''+.,17322#$(,2.2,'&'$&$&)/360/-''(76-8863,)+…	NM:i:90	ms:i:238	AS:i:206	nn:i:0	ts:A:-	tp:A:P	cm:i:23	s1:i:168	s2:i:164	de:f:0.1327	rl:i:0
cf10a750-36f3-44a8-be29-3be0b0544409	0	KT992094.1	15829	19	47M1D3M3D10M2I3M1I8M1I32M2D13M2I32M1D16M1D42M1D20M1D10M1I10M2D7M1D1M1D6M1I5M1D25M1D1M1D14M1D5M1I12M1I4M1D19M1I37M1D3M1I7M5D6M2D6M1D7M1D4M1I6M2D25M1D9M8S	*	0	0	AATCAATTCAGCCAACCCAACCATGGACACAACCCACTGTGATAATATCCAAGACTGATGATATCTTCAGACTTCGAGACCGTTGTCACTTGAGACCATAATAACATCTAACCAGAGACATCTCATAACACACAAATTTATATACTTGATAAATATGAATGCATAGTGAGAAACTTGATGAAAGTCAGGCCACATTTACATTCCTGGTCAACATGAAATGAAACTATTACACAAGTGGGAAGTCACTAAATATAAAATATCGAATACTATCACAAATATGGCACTTTCCCTATGCCAAATCATCAATCATGATGGTTCTTTAGAATGCATTGGGCATAAGCCTACAAAGCATACTACCCATAATATACAAGTATGATTTTAATCCATAAATTTATCTAC…	((($--//369:0229:/1/5.-,-:8834316/($'$$)981++,'%((*42')0710<6/&.$%%''<6%&''(/6*-465603,,1+/,)6)+%&0/--/+*)('/68;5++%*3*%1),+*((''$')+33612+(.%%$&&/03001/&''.6%//'%,&((''1,)((,119:@:,,5345;95/'((-.4'-82/-43-+*''##%)255259,<70,,1:95'.0&,7%6>.-/$%$%()*-.///01321+#&+(*'(%#$$$'/010%*(+)+#%#&),(%%,.(,/4+.+,%#%+)%(383.6-,.%&45280+&4/.04&..2.-)/;;;73987+.0-(*(+(*++(';+.)3.0694.++7:;''*22.&))%-./4(&&/'$"'…	NM:i:62	ms:i:293	AS:i:293	nn:i:0	ts:A:-	tp:A:P	cm:i:44	s1:i:268	s2:i:268	de:f:0.1025	rl:i:0
51e92c66-f5d9-4e38-8b0d-8c64b4353a32	0	KT992094.1	15838	24	8S41M2D26M1I7M2I12M2D8M2D3M1I26M2I12M2I12M1D3M1I5M1D4M1D25M1D9M2D9M1I12M1D5M1D4M1D1M1D5M5D20M2D8M3D3M1I12M1D11M1I3M1D4M1D18M1D20M2D29M2D3M2D8M1D9M1D19M3D4M2D15M1I6M26S	*	0	0	GCTGCTCTAGCCAACCCAACCATGGATCTACCCCTTGTTGATAATACACCAAAGACTGATGATCACAGACATGAGTACCGTTGTCTCACTTGAGACCAATAACATCTATTCCAGAGACATCATAACACACGAATTTATATATACTTGATAAAAATCATCGATGTTAGGTGAGAAACTGATGAAAGACAGGCCTTACTCACAACCTGGTCATATGAAATGAAAACTATTACACAAGTAGAAGATAACTAAATATACTAAATACAACACAATTTGGCTTCACCCGCGCCAATATCATCTATCATCGATGGTTTTAGAATGCATTGGCATTAGCCTACAAAGCATACTCCCAATATACAAGTATGATCTTAATCCATAAATCATCAATATTTCACAATCTAA…	$&3((%&%.40$'').//,,4*:8>-$$%,*532%))+05;88692,'&*52;0*$4976=<;++3-8/$#&((,$$.2241+*#%$$(&/01,$.)&686675)%%$#$&%'3'*2210--(&%%'(+0%+(,+,/-0,**(*'(.+).34713'&&%)/,0%+%,-00043/,'0.433/57<56051--&%%%'$$'/-/7.:?2)('$)7:;=3964)(&&&)2-2299:74&71(*$(0.-,3565(/$&%$'+)%%&(,46<6,)+&##)&$%(0&%$**/'%&&$%%*+$&($#+*,<<387819,2<<891))1520')$%*.02/,11-5;0*)('(63-,431#&(0)*')4(,$'&'&%,.)#0366#$%&)32-2.'%%%,)1+699…	NM:i:87	ms:i:200	AS:i:200	nn:i:0	ts:A:-	tp:A:P	cm:i:21	s1:i:156	s2:i:158	de:f:0.1466	rl:i:0
0dc7ac5a-f0d8-4c76-b919-b3f05e1f41d1	0	KT992094.1	16603	32	1S7M2D33M1I19M1D1M3D12M1D12M1D22M3D46M1D2M3D8M1D8M1D39M2D10M2D6M2D13M1D18M1D31M2D5M1I11M2D6M1D32M1D29M1D23M2D8M1D5M2D9M1D32M1I26M1I16M1I12M1D8M2I37M2I26M1I9M1D21M1D22M2D6M3D12M1D1M2D23M1D3M2D7M1D68M1D52M1D46M2I15M2I7M1D12M1I11M1D32M1I29M3I8M1D12M1D24M1I4M1D6M2I10M2I9M2I7M1D5M2I2M1I13M1D24M15D6M2D12M1I46M3I2M1I10M1D11M1D1M1D6M1I13M1I12M1D17M1D47M2I19M6D12M1D20M1D30M1D2M2I13M2I58M1I22M1D3M1D48M1D19…	*	0	0	CAAAAATACAGAGATGCGGGATATCATGTAAAAGCAAATGGAAGAAGATGTATTTATTTATGAGACATTAATGGAAAGAAATGAAATTGAAGTGTTAACATTGGCGGGACCATTTGAAATTCAAATCAACATTGAGATAGAATCAAGAAAATCCACAAAATGCTAAAGAAATGGAGAGGTAGCTCCAGAATTCAGGCATGACTTTCCTGATTGGGATGATAATTATGTAGCAGCATAAGTATAACTAAATTAGCAGCAGGGACAGATCTGGTCTTACAGCCGTGATTAGGAGCTAAATAATGTCCTAAAATGAATGAAACGTTACAAAGGCTTACTACCCAAGGTTTAGCCATAAGCTTTTATGAAGTGTTTGAAAACATCCCCACTTTATGGATGTTT…	$'26760+)*2/32/&$(5@<91/..,79<>AA;92791,3(23,78:38)0,)./,%',%*&302119,&218><</7:<+7.-(*4;,+9963332//7/951).'%%'&%&':8@B8-2/3462*'&$'&%4965,/=>65*,/7764-+*&(1<>@91/4.,%.245610-44565695+4>76557-'4844&3?1)1%*4/9<99+)06'(97566/AA94-.*+273'%)):5.)*))++++*'(&+..+(,48332B99*377'#&$+/6(((*3>:3%&30A>;8(173=?17).-*())$'387==><88?95+->?-05:B<53/%(;B,,)0+')+-.0*$*-2('+%'(*1'#)0(-1684445,1.65882%1*0++)?26?518…	NM:i:246	ms:i:1098	AS:i:1098	nn:i:0	ts:A:-	tp:A:P	cm:i:179	s1:i:921	s2:i:921	de:f:0.0992	rl:i:13
e6a8ba47-e1e4-432a-83a1-8216606d1454	0	KT992094.1	19455	18	4M1D4M1D20M3I5M3D7M3I4M2D36M2D12M1D2M1D3M1D4M1D20M2D20M1I4M1I10M1I3M1D24M1I5M1I33M2I16M1D8M1I4M3D10M1D9M1D11M1I3M2D3M1D15M1D1M1D6M1D3M1D3M1D7M2D4M1D5M2I12M16S	*	0	0	CATTGAGGAATCCAACTATCCACAATATCTACTGTTATAGTCAGCCAGTCCACACCATACGGAATCAACCAATGGAAAATACATCCAACAATAGAATTTCAGCAATTTGGCCTTACTTTACACTAATACATGATTTTATAAATAATCTTCTTCTGCTAATCATCAATTCCATCATGATTGCAATACTAAACAAAACTCTTGTGAATATAACGTATTCCATATCAAAACCTTACTGAGTTACCAAGAGCTTAGTCATCTAAATATTCATCAATCATCAGCCCAAACAGTAACCACTGTTTAAAATGAACAACCCCACACTTTCAATCCAACTAACCCCACATGCATAAACCACTATCCCATATCAAAGTGGTTG	%$*0;',02101;174>6,'$#(465,2%$$'5.01.%$%$(%#%$%8**%$)$%*)&$$#-<;<9.,,2+*+0=:???-)--146)''().$7<:0).,9::<?:4;468,,%%';&97.++--./&'&(2/)5&(%(1396<>:%((,(/'+31>:A11&,'152.4),+&'(33-4768;4('/341,5;651*%&673655/.,+*+**.57664,0&%*6876+-)%&-(&+10+-:($74641$162#')')*''$%%*,,2114)&%#&))/886,,(9:6*()&%'+',)021663:1/%..2:4)#(#)&%$$($$,&$#%&%$'58*'+*(1,$$,)'')(/&$'&13-*$)$%%023-,''+	NM:i:69	ms:i:163	AS:i:163	nn:i:0	ts:A:-	tp:A:P	cm:i:16	s1:i:97	s2:i:97	de:f:0.144	rl:i:0
9544d4ea-019e-47c2-aa2e-e0d1845a12bb	0	KT992094.1	20419	60	1S4M1D10M1D7M3D14M2D6M1D10M2D2M3D11M1D18M1D4M2D11M2D5M4D23M1D4M1D7M1D16M2I4M1I2M1I23M4D10M2D13M4I24M1I6M3D17M2D3M1I4M3D3M1D33M3I6M1I11M1D11M1D4M1I6M1D5M2217S	*	0	0	ATTTGACCCTGCAGCTACGCAGCTGTCCAACCTGCTGTTATCGTAAAAGAATCAAAAAAACCAGGAAGAAACTCATTACCAAGCCTCAAAAATCAACCCGAGACATTAGAGATCCAAAACCTCAAACACTAATCAAAGAAGTACCCTTCTCCACGAGCCTCAGAAGAAGAGCCAACCATCAACACCAATTAAACATTAACTACACTTTTTTTCCTCCTCCAACACCACAGGAAATCCAAGAACTAAGTCAAATGGAAACCTCACTTTAACCTCGAAGGCAATCCAAGCCCTTCTCAAGTCTCTACTCTTACATCTAAAGTACCCATTCAACCTTCATTCCACCCCAACCACCAGTGGTTAAATCCCACCCTTCCATCATATCCTATCATATTTCTAACC…	$)))3%(740)(%%%%'%'(,&)%&%$1-(,-($)88'++&$$$367A754)%,-256556$&35*&46'&%%%$$(&,&7A=:8&))355)%')((%(&'60//,%*,.6<464(9;:;4:,01''$(4560(%%%0+55948;'-%$'$%'14023'&5(0&&.2::C19;)%(10,%&%%&&)&&&0;63-**2+(#$$/$#&1(%'%&(&&$&&',,-0*,.(+%&:8662(0&71641($%))%$$$$/>9778%&$$%)((('(%%/*('..+%%&'/39)-83'*$/02:;+&''%%#&$$%#%"$'$,,583.3641,'&(&)'(('(&#%%#'(('(''(%+5'5/(.,%''$&)-'#(((%%'&##$#$$'/.&%*%%$+.&+%)&$%'…	NM:i:88	ms:i:125	AS:i:125	nn:i:0	ts:A:-	tp:A:P	cm:i:16	s1:i:82	s2:i:0	de:f:0.1676	rl:i:0
305ace25-0c43-49bb-b488-bd484c2b9fd7	0	KT992094.1	20895	16	9S13M1D20M1D1M4D7M1D21M1I1M1I13M1I16M1D12M1I19M1D7M1D20M1D35M1D39M1D7M2D45M1D13M1D1M1D90M2D6M1D9M1I38M1D9M2D25M1D15M1D26M1I11M1I5M1I34M1D5M1D10M1I25M3I2M2I3M1D5M45N8M1D7M1D12M1D6M1D8M3D8M1D1M2D23M2D6M1I17M1D27M2I7M1I4M2I14M1I9M5I21M1I10M2D45M1D8M1D8M2D6M1I18M1D4M3D12M1I18M2D6M4D1M1D13M1I8M3I9M1I29M1D5M1I41M4D12M1I25M1D21M1D19M1D1M1D12M1D13M1D30M1D1M1D18M1D18M1I10M2D27M4D8M1D33M1D10M3I19M1D7M1D30M…	*	0	0	GCAGAGTGTTAATCCTCAAAGCAGCGCAATTACCACAATCCTAAGTCACATTTGTTCTGCTCTTGGTCAAACATTATCACTGAAGAATTTTTATCAATCAACATAAGTGCAGTTGGTTAAAGGCTATTTTAGTGCTAAAGAACAGCAAGTATACCAGTGTTATACTCAAGAACTAAGTAATATCAAGAAAAATAAGTGAGCAGAACAGATGCCAAGGCAAAATTGATAAAACAAGAATAGATAAATAAAAATGCTGTAACAGAATTGCAGTTGCTCATGCAAAGCACACAGCAACAAACAATGGCCAGAAGAGAACTACCAAGGTTTATGAATTATACACTCAACAATGCCAAAACTACCAATGTAACATTAAGCAAGAAAAGGAAAAGAAGATCCTGG…	#%)*$0.%&/2'-81)*3@A68+((*)78280/2..7:0)-($.452.//1285,0(<97&#&%):=99320%$$&%$%+'/.6:===;;&.:)44:4640/%$&9;2:=5882)$**'').=3:7,**+35/&%$&&39-,)''&++'564$&$42368/300&%'%62($&732%,3271.20?9?@A@@08415-)%&47(&,:::9=4602;5:7::68:@66999;916762+,963788/-./10.,$('/.,)32802-,3333800',+,,-5861/,0*),82+$&*,***+,(%10*-.12,8,+'))69:+4043,)*851,(/.&)/40'($%,*1;699?110*)56&%&85/-,)*'((,5/;;979?>;879=4-;=<3%%.28…	NM:i:263	ms:i:958	AS:i:926	nn:i:0	ts:A:-	tp:A:P	cm:i:130	s1:i:790	s2:i:790	de:f:0.1214	rl:i:0
5c0aba37-2603-4b38-8fd1-cd98033ba15c	0	KT992094.1	21687	60	2S68M2D3M1D69M1D5M1D3M1D19M7D42M1D44M1I70M2D22M1D26M1D2M1D24M5D4M1D5M1I27M1D67M1I6M2D17M1I12M1D26M1D34M1D3M1D7M1I5M1D6M1I1M1I24M2D29M1D53M3D19M1D8M2D50M1I36M1D10M2D12M2D5M1I11M1I4M1I24M1I23M1D7M1I43M2D12M1D3M3D9M9D1M5D16M1334S	*	0	0	ATATGATCAGAAAAAGTTAATGTCCAACAATGACCAAATAGTTAGACAGCAAAGTTACTCTATCATGTCCAATAAAGAGGAAGTCTTAGCATATGTAGTACAATTACCGCTATATGGTGTTATAGATACACCCTGTTGGAAAAACTCCATCCCTCTATGTACAACCATCAAGGGTCCAACATCTGTTTAACAAGAACTGACAGAGGATGGTTTGTGACAATGCAGGATCAGTATCTTTCTTCCCACAAGCTGAAACCATGTAAAGTTCAATCAAATCGAGTATTTTGTGACACAATGAACAGTTTAACATTACCAAGTGAAGTAAATCTGCAATGTTGACATATTCAACCCAAATATGATTGTAAAATTATGACTCAAAACAGATGTAAGCAGCTCCGT…	&*(/8:2628>BIGH23A=>88((,-.+7;86%%0.7;@79=D:=9==;7>@B@;2-(%);A999?=0.5(*(13B63;?<@@8,2=48;:05-2;=;7/0#$'.(*'#%697#)8<0/2%%,/31878.3@;@<5>5;8==<=:&&'&,/:5,$%-/>423/'/3+*(*()3;7;E7&2-*)=?42:/,,,<8973<;=@4842D77AE;(6<5:06>?638;9;565,;23)&-&(%.+/.&$+;,:;=<6>;)%"%%,9>@;78341/,.80001.0:775).4677933265=)&&229972225,'%)47698-=0=6//0($5915&093?<9445/29.*%(337=@0/9<696<<=>>C;D84<:+(17E?><A;:<<78&9;>:<,43.)…	NM:i:107	ms:i:764	AS:i:763	nn:i:0	ts:A:-	tp:A:P	cm:i:159	s1:i:741	s2:i:0	de:f:0.0687	SA:Z:KT992094.1,6464,+,2S2075M5292D288S,1,1301;	rl:i:0
c8433d75-b553-46ba-bee3-3639700549fa	0	KT992094.1	22836	47	3S27M1D4M1D26M1D5M1I4M2I13M2D12M1I8M1D6M3D21M1D11M1D6M1D14M1D9M1I14M1I7M1I9M3I5M2D7M1I1M1I12M1D11M1I16M2D8M1D16M1I3M1D7M2D5M2D16M1D9M1D15M1D15M2I12M1D9M1D2M1I18M2I5M1I42M1D17M2D27M5D17M5I1M1D28M3I6M2I14M2I16M1I31M2D5M1D1M1D2M2D11M4D4M1I5M2D11M1I4M1I2M1I4M3D4M1D14M2D6M1D3M1D12M1D26M1I6M8D8M1D5M3D4M1D14M1I7M1I5M1D1M2D2M1I5M1D34M1D14M1D9M3D3M1I14M1I15M1208S	*	0	0	GCTCGAAGGAATCCTTGTAAATTTGAAATTAAGGCATCGTTTAAATGGTAAGAGGTGTTACTCAGCTCATTAAACAACTTTGAATCGTTCCCATGCATCTGCTTGTAGACAATCTATGTTATATGGAATACTTAGTCTATGGATATAGTAAGATACCTTATAAGAATAAGTGGAAGCTGCAGAGTTGGTATGGAACAAGAAGAGAACCCTGCTCAATGCAGATCTGAAGTGCTAGAAGTTATATAGGAACCAATAAACAATATATTAACAATAGCATGTGTTGCCATGAAGCAATTCCTTTGAACAATAGTGATGATATCAAAAGCTGAGGACAATGAAGAGCTAATTCCTCCGAGATAAGAGAGTGTACAATTTGTTATATATAACATTGAAAGCAAC…	%%$&).30;;<4&00.*()133.:;6?$-,%--,245/3.>94811<=8--0(().7'(($%%.578421(6+'()'%+,'.*&&$&&'*','(3-%$%3$$1::*0?8801+#%24%)%&$#$(9;70--,'444'+/.,1')+&/1,%(/'($&&),.,*-423&%(*,*2&5520-+(2&'*.()&)$)9==.*6)+66*3*&$%$$#&#$$%.+'%&%%#%$'0347776843:40.2&-.64&$&*-.5841/31*%(#%/(#$&$+-(&#%3+36896-'%&$&()12$'''&(3<1+,.2,&889::?7*&+.*?A38-('$03,+%%',,>9;:770,(&('&+(#197/')4&979>>93)474%/%*+-+(+%$&$#"&1776681'$$…	NM:i:196	ms:i:351	AS:i:351	nn:i:0	ts:A:-	tp:A:P	cm:i:38	s1:i:256	s2:i:257	de:f:0.1622	rl:i:0
