# Supplementary material for: Direct RNA sequencing of respiratory syncytial virus infected human cells generates a detailed overview of RSV polycistronic mRNA and transcript abundance
Source: PLoS One. 2022 Nov 10;17(11):e0276697. doi: 10.1371/journal.pone.0276697 (PMC9648745; doi:10.1371/journal.pone.0276697)
Supplement: S2 File — This is a FASTA format file of the RSVA genome concatenated sequentially (i.e.e in a FF orientation) and used to examine the potential for transcripts that may have unusual rearrangements with respect to the RSV genome. (ZIP) [file pone.0276697.s008.zip]

Archive with 2 entries (2 files):
- Supplementary dataset 6 RSV_A_duplicate_slo.fasta
- __MACOSX/._Supplementary dataset 6 RSV_A_duplicate_slo.fasta
